# Supplementary material for: Bird species detection by an observer and an autonomous sound recorder in two different environments: Forest and farmland
Source: PLoS One. 2019 Feb 7;14(2):e0211970. doi: 10.1371/journal.pone.0211970 (PMC6366782; doi:10.1371/journal.pone.0211970)
Supplement: S1 Table — The table shows frequency of species during different types of survey: Freq Observer–counting by an observer; Freq Autonomous sound recorder–data from an autonomous sound recorder during counting by an observer; Freq Observer corrected–data from autonomous sound recorder and observer counting birds in the same time; Freq Autonomous sound recorder 15 minutes before–data from an autonomous sound recorder 15 minutes before an observer had started counting; Freq autonomous sound recorder day after–data from an autonomous sound recorder at the same time as counting by the observer but a day after; Freq autonomous sound recorder 15 minutes before day after–data from an autonomous sound recorder 15 minutes before an observer had started counting but a day after), Freq Survey–frequency of the species during single survey; Freq Point–frequency of the species at points on which five surveys were conducted; Freq Forest–frequency of the species in Forest; Freq Farmland–frequency of the species in farmland. All frequency present in per cent. (XLSX) [file pone.0211970.s001.xlsx]

## Sheet: S1 Table
Species (English)	Species (Latin)	Freq Observer (N64)	Freq Observer corrected (N 62)	Freq Autonomous sound recorder (N 62)	Freq Autonomous sound recorder 15 minutes before (N 62)	Freq Autonomous sound recorder day after (N 54)	Freq Autonomous sound recorder 15 minutes before day after (N 54)	Freq Survey	Freq Point	Freq Forest	Freq Farmland
Barn swallow	Hirundo rustica	9.375	9.67742	0	0	0	0	3.35196	9.25926	0	21.4286
Black woodpecker	Dryocopus martius	0	1.6129	1.6129	1.6129	0	0	0.837989	1.85185	7.14286	0
Black-headed gull	Chroicocephalus ridibundus	1.5625	1.6129	1.6129	0	0	0	0.837989	1.85185	3.57143	0
Black-tailed godwit	Limosa limosa	10.9375	11.2903	8.06452	6.45161	7.40741	7.40741	8.65922	18.5185	7.14286	28.5714
Coal tit	Periparus ater	12.5	16.129	14.5161	14.5161	16.6667	9.25926	13.9665	29.6296	64.2857	0
Common blackbird	Turdus merula	29.6875	38.7097	33.871	41.9355	33.3333	37.037	35.7542	64.8148	96.4286	46.4286
Common buzzard	Buteo buteo	3.125	3.22581	1.6129	3.22581	1.85185	3.7037	2.7933	11.1111	10.7143	14.2857
Common chaffinch	Fringilla coelebs	42.1875	46.7742	41.9355	41.9355	37.037	40.7407	41.8994	48.1481	103.571	7.14286
Common chiffchaff	Phylloscopus collybita	32.8125	33.871	32.2581	30.6452	31.4815	31.4815	32.1229	38.8889	85.7143	3.57143
Common crane	Grus grus	46.875	48.3871	32.2581	40.3226	22.2222	24.0741	36.3128	66.6667	64.2857	96.4286
Common cuckoo	Cuculus canorus	65.625	69.3548	54.8387	69.3548	50	57.4074	61.4525	85.1852	103.571	96.4286
Common firecrest	Regulus ignicapilla	1.5625	4.83871	3.22581	1.6129	3.7037	0	2.51397	7.40741	17.8571	0
Common grasshopper warbler	Locustella naevia	10.9375	17.7419	16.129	16.129	14.8148	14.8148	15.0838	29.6296	0	64.2857
Common house martin	Delichon urbicum	3.125	3.22581	0	0	0	0	1.11732	3.7037	0	7.14286
Common linnet	Linaria cannabina	0	0	0	0	0	1.85185	0.27933	1.85185	3.57143	0
Common pheasant	Phasianus colchicus	1.5625	3.22581	3.22581	3.22581	0	0	1.95531	5.55556	0	10.7143
Common quail	Coturnix coturnix	3.125	3.22581	0	1.6129	3.7037	3.7037	2.51397	7.40741	0	14.2857
Common raven	Corvus corax	26.5625	35.4839	17.7419	22.5806	7.40741	20.3704	22.067	55.5556	50	75
Common redstart	Phoenicurus phoenicurus	0	1.6129	1.6129	0	1.85185	1.85185	1.11732	1.85185	3.57143	0
Common reed bunting	Emberiza schoeniclus	10.9375	12.9032	4.83871	4.83871	9.25926	1.85185	7.5419	18.5185	0	46.4286
Common snipe	Gallinago gallinago	25	27.4194	19.3548	20.9677	11.1111	14.8148	20.1117	27.7778	7.14286	60.7143
Common starling	Sturnus vulgaris	25	25.8065	6.45161	4.83871	5.55556	3.7037	12.2905	27.7778	21.4286	46.4286
Common whitethroat	Sylvia communis	14.0625	16.129	12.9032	16.129	14.8148	18.5185	15.3631	24.0741	0	53.5714
Common wood pigeon	Columba palumbus	45.3125	50	33.871	56.4516	46.2963	42.5926	45.8101	77.7778	89.2857	85.7143
Corn bunting	Emberiza calandra	0	1.6129	1.6129	1.6129	3.7037	5.55556	2.23464	9.25926	0	21.4286
Corncrake	Crex crex	7.8125	9.67742	8.06452	11.2903	5.55556	7.40741	8.37989	12.963	0	32.1429
Dunnock	Prunella modularis	1.5625	1.6129	1.6129	1.6129	1.85185	1.85185	1.67598	5.55556	10.7143	0
Eurasian blackcap	Sylvia atricapilla	18.75	30.6452	27.4194	35.4839	33.3333	29.6296	29.0503	48.1481	96.4286	10.7143
Eurasian blue tit	Cyanistes caeruleus	6.25	6.45161	6.45161	4.83871	9.25926	0	5.58659	16.6667	35.7143	0
Eurasian bullfinch	Pyrrhula pyrrhula	0	0	0	1.6129	0	0	0.27933	1.85185	3.57143	0
Eurasian collared dove	Streptopelia decaocto	1.5625	1.6129	0	0	0	0	0.558659	1.85185	3.57143	0
Eurasian golden oriole	Oriolus oriolus	12.5	24.1935	20.9677	33.871	31.4815	38.8889	26.5363	62.963	64.2857	71.4286
Eurasian hoopoe	Upupa epops	10.9375	12.9032	12.9032	4.83871	5.55556	7.40741	9.21788	20.3704	14.2857	35.7143
Eurasian jay	Garrulus glandarius	7.8125	8.06452	1.6129	0	1.85185	1.85185	3.63128	9.25926	25	0
Eurasian magpie	Pica pica	6.25	6.45161	1.6129	8.06452	1.85185	11.1111	5.86592	18.5185	3.57143	39.2857
Eurasian reed warbler	Acrocephalus scirpaceus	0	0	0	0	0	1.85185	0.27933	1.85185	0	3.57143
Eurasian skylark	Alauda arvensis	54.6875	59.6774	53.2258	51.6129	55.5556	53.7037	54.7486	59.2593	17.8571	114.286
Eurasian sparrowhawk	Accipiter nisus	1.5625	1.6129	1.6129	1.6129	0	0	1.11732	3.7037	7.14286	0
Eurasian wren	Troglodytes troglodytes	3.125	4.83871	3.22581	9.67742	12.963	9.25926	6.98324	18.5185	35.7143	3.57143
Eurasian wryneck	Jynx torquilla	6.25	6.45161	4.83871	4.83871	0	1.85185	4.18994	9.25926	0	25
European crested tit	Parus cristatus	3.125	3.22581	3.22581	3.22581	0	7.40741	3.35196	7.40741	17.8571	0
European green woodpecker	Picus viridis	1.5625	1.6129	0	1.6129	3.7037	3.7037	1.95531	9.25926	14.2857	3.57143
European greenfinch	Chloris chloris	0	1.6129	1.6129	0	0	1.85185	0.837989	3.7037	3.57143	3.57143
European pied flycatcher	Ficedula hypoleuca	0	1.6129	1.6129	0	0	0	0.558659	1.85185	3.57143	0
European robin	Erithacus rubecula	12.5	16.129	16.129	19.3548	16.6667	22.2222	17.0391	31.4815	67.8571	0
European turtle dove	Streptopelia turtur	14.0625	17.7419	14.5161	14.5161	9.25926	11.1111	13.6872	29.6296	28.5714	42.8571
Fieldfare	Turdus pilaris	4.6875	4.83871	4.83871	1.6129	0	0	2.7933	3.7037	0	10.7143
Garden warbler	Sylvia borin	3.125	3.22581	3.22581	1.6129	0	1.85185	2.23464	5.55556	7.14286	3.57143
Goldcrest	Regulus regulus	6.25	8.06452	8.06452	8.06452	9.25926	12.963	8.65922	22.2222	46.4286	0
Great reed warbler	Acrocephalus arundinaceus	0	3.22581	3.22581	1.6129	1.85185	1.85185	1.95531	3.7037	0	7.14286
Great spotted woodpecker	Dendrocopos major	17.1875	19.3548	12.9032	8.06452	7.40741	12.963	13.1285	29.6296	57.1429	14.2857
Great tit	Parus major	17.1875	24.1935	22.5806	20.9677	29.6296	25.9259	23.1844	42.5926	85.7143	7.14286
Green sandpiper	Tringa ochropus	1.5625	1.6129	0	0	0	0	0.558659	1.85185	0	3.57143
Grey heron	Ardea cinerea	1.5625	1.6129	0	0	0	0	0.558659	1.85185	3.57143	0
Hawfinch	Coccothraustes coccothraustes	1.5625	8.06452	8.06452	6.45161	1.85185	5.55556	5.30726	14.8148	32.1429	3.57143
Hazel grouse	Tetrastes bonasia	0	0	0	0	0	3.7037	0.558659	3.7037	7.14286	0
Hooded crow	Corvus cornix	7.8125	11.2903	11.2903	12.9032	9.25926	12.963	10.8939	33.3333	17.8571	50
Lesser spotted eagle	Clanga pomarina	1.5625	1.6129	0	0	0	0	0.558659	1.85185	0	3.57143
Lesser spotted woodpecker	Dryobates minor	1.5625	1.6129	0	0	0	0	0.558659	1.85185	3.57143	0
Lesser whitethroat	Sylvia curruca	3.125	3.22581	3.22581	4.83871	3.7037	7.40741	4.18994	7.40741	10.7143	3.57143
Long-tailed tit	Aegithalos caudatus	0	0	0	1.6129	0	1.85185	0.558659	1.85185	3.57143	3.57143
Mallard	Anas platyrhynchos	4.6875	4.83871	0	1.6129	0	1.85185	2.23464	5.55556	3.57143	14.2857
Marsh tit	Poecile palustris	0	0	0	3.22581	0	0	0.558659	3.7037	7.14286	0
Marsh warbler	Acrocephalus palustris	0	0	0	0	0	1.85185	0.27933	1.85185	0	3.57143
Meadow pipit	Anthus pratensis	23.4375	27.4194	16.129	20.9677	14.8148	20.3704	20.6704	40.7407	3.57143	89.2857
Mistle thrush	Turdus viscivorus	1.5625	1.6129	3.22581	1.6129	1.85185	0	1.67598	3.7037	7.14286	0
Mute swan	Cygnus olor	1.5625	1.6129	0	0	0	0	0.558659	1.85185	3.57143	0
Northern goshawk	Accipiter gentilis	1.5625	1.6129	6.45161	0	0	0	0.558659	1.85185	0	3.57143
Northern lapwing	Vanellus vanellus	18.75	19.3548	0	8.06452	11.1111	11.1111	12.5698	25.9259	0	57.1429
Red-backed shrike	Lanius collurio	12.5	12.9032	4.83871	6.45161	5.55556	9.25926	8.65922	18.5185	0	50
River warbler	Locustella fluviatilis	3.125	4.83871	3.22581	0	0	0	1.95531	5.55556	0	10.7143
Ruff	Calidris pugnax	1.5625	1.6129	0	0	0	0	0.558659	1.85185	0	3.57143
Sedge warbler	Acrocephalus schoenobaenus	17.1875	17.7419	16.129	14.5161	12.963	11.1111	15.0838	22.2222	0	53.5714
Song thrush	Turdus philomelos	15.625	20.9677	17.7419	20.9677	18.5185	11.1111	17.5978	33.3333	64.2857	10.7143
Spotted flycatcher	Muscicapa striata	1.5625	1.6129	1.6129	3.22581	5.55556	3.7037	2.7933	7.40741	10.7143	3.57143
Thrush nightingale	Luscinia luscinia	39.0625	45.1613	38.7097	35.4839	38.8889	35.1852	38.8268	51.8519	21.4286	96.4286
Tree pipit	Anthus trivialis	7.8125	8.06452	8.06452	8.06452	9.25926	11.1111	8.65922	14.8148	32.1429	0
Western yellow wagtail	Motacilla flava	6.25	6.45161	0	1.6129	3.7037	0	3.07263	5.55556	0	17.8571
Whinchat	Saxicola rubetra	32.8125	35.4839	25.8065	30.6452	22.2222	22.2222	28.4916	44.4444	0	103.571
White stork	Ciconia ciconia	15.625	16.129	0	0	1.85185	1.85185	6.14525	14.8148	0	39.2857
Whooper swan	Cygnus cygnus	1.5625	1.6129	0	0	1.85185	0	0.837989	3.7037	0	7.14286
Willow tit	Poecile montanus	1.5625	1.6129	1.6129	0	0	1.85185	1.11732	1.85185	3.57143	0
Willow warbler	Phylloscopus trochilus	35.9375	40.3226	38.7097	30.6452	29.6296	29.6296	34.3575	50	85.7143	25
Wood warbler	Phylloscopus sibilatrix	21.875	25.8065	25.8065	20.9677	20.3704	22.2222	22.905	31.4815	67.8571	0
Woodlark	Lullula arborea	1.5625	3.22581	3.22581	1.6129	22.2222	0	1.67598	3.7037	7.14286	0
Yellowhammer	Emberiza citrinella	29.6875	37.0968	30.6452	22.5806	0	16.6667	26.8156	40.7407	0	67.8571
