# Supplementary material for: Bird species detection by an observer and an autonomous sound recorder in two different environments: Forest and farmland
Source: PLoS One. 2019 Feb 7;14(2):e0211970. doi: 10.1371/journal.pone.0211970 (PMC6366782; doi:10.1371/journal.pone.0211970)
Supplement: S2 Table — Type of detection is shown: Visually–birds noted only by visual detection; aurally–birds noted only by aurally detection; Visually and aurally–birds detected both by visual and aurally detection. Table based on 64 counts by observer conducted on 64 points. (XLSX) [file pone.0211970.s002.xlsx]

## Sheet: S2 Table
Species (English)	Species (Latin)	Type of detection			Together
		Visually	Aurally	Visually and aurally
Eurasian wryneck	Jynx torquilla	0	1	0	1
Eurasian collared dove	Streptopelia decaocto	1	0	0	1
Green sandpiper	Tringa ochropus	1	0	0	1
Lesser spotted eagle	Clanga pomarina	1	0	0	1
Lesser spotted woodpecker	Dryobates minor	1	0	0	1
Northern goshawk	Accipiter gentilis	1	0	0	1
Ruff	Calidris pugnax	1	0	0	1
Whooper swan	Cygnus cygnus	1	0	0	1
Common house martin	Delichon urbicum	2	0	0	2
Mallard	Anas platyrhynchos	3	0	0	3
Western yellow wagtail	Motacilla flava	4	0	0	4
Barn swallow	Hirundo rustica	6	0	0	6
White stork	Ciconia ciconia	10	0	0	10
Common firecrest	Regulus ignicapilla	0	1	0	1
Common pheasant	Phasianus colchicus	0	1	0	1
Dunnock	Prunella modularis	0	1	0	1
Eurasian sparrowhawk	Accipiter nisus	0	1	0	1
European green woodpecker	Picus viridis	0	1	0	1
Mistle thrush	Turdus viscivorus	0	1	0	1
Spotted flycatcher	Muscicapa striata	0	1	0	1
Woodlark	Lullula arborea	0	1	0	1
Common buzzard	Buteo buteo	1	1	0	2
Common quail	Coturnix coturnix	0	2	0	2
European crested tit	Parus cristatus	0	2	0	2
River warbler	Locustella fluviatilis	0	2	0	2
Eurasian magpie	Pica pica	2	2	0	4
Goldcrest	Regulus regulus	0	4	0	4
Corncrake	Crex crex	0	5	0	5
Common grasshopper warbler	Locustella naevia	0	7	0	7
Eurasian hoopoe	Upupa epops	0	7	0	7
European robin	Erithacus rubecula	0	8	0	8
Song thrush	Turdus philomelos	0	10	0	10
Common chiffchaff	Phylloscopus collybita	0	21	0	21
Thrush nightingale	Luscinia luscinia	0	25	0	25
Common cuckoo	Cuculus canorus	1	41	0	42
Black-headed gull	Chroicocephalus ridibundus	0	0	1	1
Grey heron	Ardea cinerea	0	0	1	1
Hawfinch	Coccothraustes coccothraustes	0	0	1	1
Mute swan	Cygnus olor	0	0	1	1
Willow tit	Poecile montanus	0	0	1	1
Garden warbler	Sylvia borin	0	1	1	2
Lesser whitethroat	Sylvia curruca	0	1	1	2
Eurasian jay	Garrulus glandarius	3	1	1	5
Red-backed shrike	Lanius collurio	4	3	1	8
Tree pipit	Anthus trivialis	0	4	1	5
Eurasian wren	Troglodytes troglodytes	1	4	1	6
Black-tailed godwit	Limosa limosa	0	6	1	7
Coal tit	Periparus ater	0	7	1	8
Eurasian golden oriole	Oriolus oriolus	0	7	1	8
European turtle dove	Streptopelia turtur	0	8	1	9
Great spotted woodpecker	Dendrocopos major	0	10	1	11
Eurasian blackcap	Sylvia atricapilla	0	11	1	12
Wood warbler	Phylloscopus sibilatrix	0	13	1	14
Common blackbird	Turdus merula	1	17	1	19
Fieldfare	Turdus pilaris	1	0	2	3
Common starling	Sturnus vulgaris	14	0	2	16
Eurasian blue tit	Cyanistes caeruleus	0	2	2	4
Common reed bunting	Emberiza schoeniclus	3	2	2	7
Great tit	Parus major	1	8	2	11
Yellowhammer	Emberiza citrinella	2	14	3	19
Willow warbler	Phylloscopus trochilus	1	19	3	23
Common chaffinch	Fringilla coelebs	0	24	3	27
Common crane	Grus grus	2	25	3	30
Hooded crow	Corvus cornix	0	1	4	5
Sedge warbler	Acrocephalus schoenobaenus	0	7	4	11
Northern lapwing	Vanellus vanellus	7	0	5	12
Meadow pipit	Anthus pratensis	8	2	5	15
Common whitethroat	Sylvia communis	0	3	6	9
Common raven	Corvus corax	1	10	6	17
Common wood pigeon	Columba palumbus	1	22	6	29
Common snipe	Gallinago gallinago	0	9	7	16
Whinchat	Saxicola rubetra	3	3	15	21
Eurasian skylark	Alauda arvensis	1	7	27	35
Total		90	397	126	613
