# Supplementary material for: Bird species detection by an observer and an autonomous sound recorder in two different environments: Forest and farmland
Source: PLoS One. 2019 Feb 7;14(2):e0211970. doi: 10.1371/journal.pone.0211970 (PMC6366782; doi:10.1371/journal.pone.0211970)
Supplement: S3 Table — Species detected during surveys conducted in 64 points. Columns indicate: Point ID–number of point; Coordinates–geographical coordinates; Habitat–habitat type; Survey–type of survey (Observer–counting by observer; Observer corrected–counting by observer and autonomous sound recorder in the same time; ASR–autonomous sound recorder, ASR 15 before—autonomous sound recorder 15 minutes before an observer had started counting; ASR DA–autonomous sound recorder at the same time as counting by the observer but a day after; ASR 15 before DA–autonomous sound recorder 15 minutes before an observer had started counting but a day after); Date–date of survey; Time–hour of survey; Observer–observer who counted birds in the field or analysed recording in the lab; Species (English)–English name of the species; Species (Latin)–Latin name of the species. (XLSX) [file pone.0211970.s003.xlsx]

## Sheet: S3 Table
Point ID	Coordinates	Habitat	Survey	Date	Hour	Observer	Species (English)	Species (Latin)
120	N52.58348 E23.30197	Forest	Observer	2018-04-29	05:50:00	MB	Great tit	Parus major
120	N52.58348 E23.30197	Forest	Observer	2018-04-29	05:50:00	MB	Great spotted woodpecker	Dendrocopos major
120	N52.58348 E23.30197	Forest	Observer	2018-04-29	05:50:00	MB	Common wood pigeon	Columba palumbus
120	N52.58348 E23.30197	Forest	Observer	2018-04-29	05:50:00	MB	Eurasian blackcap	Sylvia atricapilla
120	N52.58348 E23.30197	Forest	Observer	2018-04-29	05:50:00	MB	Eurasian blue tit	Cyanistes caeruleus
120	N52.58348 E23.30197	Forest	Observer	2018-04-29	05:50:00	MB	Willow warbler	Phylloscopus trochilus
120	N52.58348 E23.30197	Forest	Observer	2018-04-29	05:50:00	MB	Common chiffchaff	Phylloscopus collybita
120	N52.58348 E23.30197	Forest	Observer	2018-04-29	05:50:00	MB	Song thrush	Turdus philomelos
120	N52.58348 E23.30197	Forest	Observer	2018-04-29	05:50:00	MB	Common chaffinch	Fringilla coelebs
121	N52.58370 E23.29592	Forest	Observer	2018-04-29	06:11:00	MB	Eurasian blackcap	Sylvia atricapilla
121	N52.58370 E23.29592	Forest	Observer	2018-04-29	06:11:00	MB	Common blackbird	Turdus merula
121	N52.58370 E23.29592	Forest	Observer	2018-04-29	06:11:00	MB	Common chiffchaff	Phylloscopus collybita
121	N52.58370 E23.29592	Forest	Observer	2018-04-29	06:11:00	MB	Dunnock	Prunella modularis
121	N52.58370 E23.29592	Forest	Observer	2018-04-29	06:11:00	MB	European robin	Erithacus rubecula
121	N52.58370 E23.29592	Forest	Observer	2018-04-29	06:11:00	MB	Thrush nightingale	Luscinia luscinia
121	N52.58370 E23.29592	Forest	Observer	2018-04-29	06:11:00	MB	Common starling	Sturnus vulgaris
121	N52.58370 E23.29592	Forest	Observer	2018-04-29	06:11:00	MB	Common chaffinch	Fringilla coelebs
122	N52.59135 E23.30347	Forest	Observer	2018-04-29	06:09:00	KK	Common wood pigeon	Columba palumbus
122	N52.59135 E23.30347	Forest	Observer	2018-04-29	06:09:00	KK	Common blackbird	Turdus merula
122	N52.59135 E23.30347	Forest	Observer	2018-04-29	06:09:00	KK	Common cuckoo	Cuculus canorus
122	N52.59135 E23.30347	Forest	Observer	2018-04-29	06:09:00	KK	Willow warbler	Phylloscopus trochilus
122	N52.59135 E23.30347	Forest	Observer	2018-04-29	06:09:00	KK	Common chiffchaff	Phylloscopus collybita
122	N52.59135 E23.30347	Forest	Observer	2018-04-29	06:09:00	KK	Eurasian jay	Garrulus glandarius
122	N52.59135 E23.30347	Forest	Observer	2018-04-29	06:09:00	KK	Common chaffinch	Fringilla coelebs
123	N52.59170 E23.29528	Forest	Observer	2018-04-29	06:42:00	KK	Great tit	Parus major
123	N52.59170 E23.29528	Forest	Observer	2018-04-29	06:42:00	KK	Common blackbird	Turdus merula
123	N52.59170 E23.29528	Forest	Observer	2018-04-29	06:42:00	KK	Common raven	Corvus corax
123	N52.59170 E23.29528	Forest	Observer	2018-04-29	06:42:00	KK	Common cuckoo	Cuculus canorus
123	N52.59170 E23.29528	Forest	Observer	2018-04-29	06:42:00	KK	Common chiffchaff	Phylloscopus collybita
123	N52.59170 E23.29528	Forest	Observer	2018-04-29	06:42:00	KK	Wood warbler	Phylloscopus sibilatrix
123	N52.59170 E23.29528	Forest	Observer	2018-04-29	06:42:00	KK	Common chaffinch	Fringilla coelebs
124	N52.59152 E23.28841	Forest	Observer	2018-04-29	07:09:00	KK	Great tit	Parus major
124	N52.59152 E23.28841	Forest	Observer	2018-04-29	07:09:00	KK	Willow tit	Poecile montanus
124	N52.59152 E23.28841	Forest	Observer	2018-04-29	07:09:00	KK	Great spotted woodpecker	Dendrocopos major
124	N52.59152 E23.28841	Forest	Observer	2018-04-29	07:09:00	KK	Common blackbird	Turdus merula
124	N52.59152 E23.28841	Forest	Observer	2018-04-29	07:09:00	KK	Common raven	Corvus corax
124	N52.59152 E23.28841	Forest	Observer	2018-04-29	07:09:00	KK	Common cuckoo	Cuculus canorus
124	N52.59152 E23.28841	Forest	Observer	2018-04-29	07:09:00	KK	Common chiffchaff	Phylloscopus collybita
124	N52.59152 E23.28841	Forest	Observer	2018-04-29	07:09:00	KK	Wood warbler	Phylloscopus sibilatrix
124	N52.59152 E23.28841	Forest	Observer	2018-04-29	07:09:00	KK	Common crane	Grus grus
125	N52.59180 E23.28259	Forest	Observer	2018-04-29	07:42:00	KK	Great tit	Parus major
125	N52.59180 E23.28259	Forest	Observer	2018-04-29	07:42:00	KK	Lesser spotted woodpecker	Dryobates minor
125	N52.59180 E23.28259	Forest	Observer	2018-04-29	07:42:00	KK	Common wood pigeon	Columba palumbus
125	N52.59180 E23.28259	Forest	Observer	2018-04-29	07:42:00	KK	Eurasian blackcap	Sylvia atricapilla
125	N52.59180 E23.28259	Forest	Observer	2018-04-29	07:42:00	KK	Common blackbird	Turdus merula
125	N52.59180 E23.28259	Forest	Observer	2018-04-29	07:42:00	KK	Common cuckoo	Cuculus canorus
125	N52.59180 E23.28259	Forest	Observer	2018-04-29	07:42:00	KK	Common chiffchaff	Phylloscopus collybita
125	N52.59180 E23.28259	Forest	Observer	2018-04-29	07:42:00	KK	Common chaffinch	Fringilla coelebs
126	N52.59157 E23.26694	Farmland	Observer	2018-04-29	06:36:00	MB	White stork	Ciconia ciconia
126	N52.59157 E23.26694	Farmland	Observer	2018-04-29	06:36:00	MB	Northern lapwing	Vanellus vanellus
126	N52.59157 E23.26694	Farmland	Observer	2018-04-29	06:36:00	MB	Corncrake	Crex crex
126	N52.59157 E23.26694	Farmland	Observer	2018-04-29	06:36:00	MB	Common wood pigeon	Columba palumbus
126	N52.59157 E23.26694	Farmland	Observer	2018-04-29	06:36:00	MB	Common raven	Corvus corax
126	N52.59157 E23.26694	Farmland	Observer	2018-04-29	06:36:00	MB	Mallard	Anas platyrhynchos
126	N52.59157 E23.26694	Farmland	Observer	2018-04-29	06:36:00	MB	Common snipe	Gallinago gallinago
126	N52.59157 E23.26694	Farmland	Observer	2018-04-29	06:36:00	MB	Common cuckoo	Cuculus canorus
126	N52.59157 E23.26694	Farmland	Observer	2018-04-29	06:36:00	MB	Whinchat	Saxicola rubetra
126	N52.59157 E23.26694	Farmland	Observer	2018-04-29	06:36:00	MB	Common reed bunting	Emberiza schoeniclus
126	N52.59157 E23.26694	Farmland	Observer	2018-04-29	06:36:00	MB	Sedge warbler	Acrocephalus schoenobaenus
126	N52.59157 E23.26694	Farmland	Observer	2018-04-29	06:36:00	MB	Eurasian skylark	Alauda arvensis
126	N52.59157 E23.26694	Farmland	Observer	2018-04-29	06:36:00	MB	Thrush nightingale	Luscinia luscinia
126	N52.59157 E23.26694	Farmland	Observer	2018-04-29	06:36:00	MB	Eurasian magpie	Pica pica
126	N52.59157 E23.26694	Farmland	Observer	2018-04-29	06:36:00	MB	Common starling	Sturnus vulgaris
126	N52.59157 E23.26694	Farmland	Observer	2018-04-29	06:36:00	MB	Common grasshopper warbler	Locustella naevia
126	N52.59157 E23.26694	Farmland	Observer	2018-04-29	06:36:00	MB	Common crane	Grus grus
127	N52.58389 E23.27632	Farmland	Observer	2018-04-29	07:28:00	MB	White stork	Ciconia ciconia
127	N52.58389 E23.27632	Farmland	Observer	2018-04-29	07:28:00	MB	Northern lapwing	Vanellus vanellus
127	N52.58389 E23.27632	Farmland	Observer	2018-04-29	07:28:00	MB	Barn swallow	Hirundo rustica
127	N52.58389 E23.27632	Farmland	Observer	2018-04-29	07:28:00	MB	Common blackbird	Turdus merula
127	N52.58389 E23.27632	Farmland	Observer	2018-04-29	07:28:00	MB	Mallard	Anas platyrhynchos
127	N52.58389 E23.27632	Farmland	Observer	2018-04-29	07:28:00	MB	Common snipe	Gallinago gallinago
127	N52.58389 E23.27632	Farmland	Observer	2018-04-29	07:28:00	MB	Common cuckoo	Cuculus canorus
127	N52.58389 E23.27632	Farmland	Observer	2018-04-29	07:28:00	MB	Common buzzard	Buteo buteo
127	N52.58389 E23.27632	Farmland	Observer	2018-04-29	07:28:00	MB	Western yellow wagtail	Motacilla flava
127	N52.58389 E23.27632	Farmland	Observer	2018-04-29	07:28:00	MB	Whinchat	Saxicola rubetra
127	N52.58389 E23.27632	Farmland	Observer	2018-04-29	07:28:00	MB	Green sandpiper	Tringa ochropus
127	N52.58389 E23.27632	Farmland	Observer	2018-04-29	07:28:00	MB	Eurasian skylark	Alauda arvensis
127	N52.58389 E23.27632	Farmland	Observer	2018-04-29	07:28:00	MB	Eurasian magpie	Pica pica
127	N52.58389 E23.27632	Farmland	Observer	2018-04-29	07:28:00	MB	Common starling	Sturnus vulgaris
127	N52.58389 E23.27632	Farmland	Observer	2018-04-29	07:28:00	MB	Meadow pipit	Anthus pratensis
128	N52.59148 E23.27461	Forest	Observer	2018-04-30	05:54:00	MB	Great tit	Parus major
128	N52.59148 E23.27461	Forest	Observer	2018-04-30	05:54:00	MB	Common blackbird	Turdus merula
128	N52.59148 E23.27461	Forest	Observer	2018-04-30	05:54:00	MB	Common cuckoo	Cuculus canorus
128	N52.59148 E23.27461	Forest	Observer	2018-04-30	05:54:00	MB	Common chiffchaff	Phylloscopus collybita
128	N52.59148 E23.27461	Forest	Observer	2018-04-30	05:54:00	MB	Coal tit	Periparus ater
128	N52.59148 E23.27461	Forest	Observer	2018-04-30	05:54:00	MB	Tree pipit	Anthus trivialis
128	N52.59148 E23.27461	Forest	Observer	2018-04-30	05:54:00	MB	Wood warbler	Phylloscopus sibilatrix
128	N52.59148 E23.27461	Forest	Observer	2018-04-30	05:54:00	MB	Common chaffinch	Fringilla coelebs
129	N52.58433 E23.26913	Farmland	Observer	30-4-2018	06:21:00	KK	Northern lapwing	Vanellus vanellus
129	N52.58433 E23.26913	Farmland	Observer	30-4-2018	06:21:00	KK	Mallard	Anas platyrhynchos
129	N52.58433 E23.26913	Farmland	Observer	30-4-2018	06:21:00	KK	Common cuckoo	Cuculus canorus
129	N52.58433 E23.26913	Farmland	Observer	30-4-2018	06:21:00	KK	Eurasian skylark	Alauda arvensis
129	N52.58433 E23.26913	Farmland	Observer	30-4-2018	06:21:00	KK	Thrush nightingale	Luscinia luscinia
130	N52.59204 E23.24446	Farmland	Observer	30-4-2018	07:57:00	KK	Great spotted woodpecker	Dendrocopos major
130	N52.59204 E23.24446	Farmland	Observer	30-4-2018	07:57:00	KK	Common raven	Corvus corax
130	N52.59204 E23.24446	Farmland	Observer	30-4-2018	07:57:00	KK	Whinchat	Saxicola rubetra
130	N52.59204 E23.24446	Farmland	Observer	30-4-2018	07:57:00	KK	Sedge warbler	Acrocephalus schoenobaenus
130	N52.59204 E23.24446	Farmland	Observer	30-4-2018	07:57:00	KK	Eurasian skylark	Alauda arvensis
130	N52.59204 E23.24446	Farmland	Observer	30-4-2018	07:57:00	KK	Thrush nightingale	Luscinia luscinia
131	N52.58856 E23.25077	Farmland	Observer	30-4-2018	07:19:00	KK	Barn swallow	Hirundo rustica
131	N52.58856 E23.25077	Farmland	Observer	30-4-2018	07:19:00	KK	Common wood pigeon	Columba palumbus
131	N52.58856 E23.25077	Farmland	Observer	30-4-2018	07:19:00	KK	Common blackbird	Turdus merula
131	N52.58856 E23.25077	Farmland	Observer	30-4-2018	07:19:00	KK	Common raven	Corvus corax
131	N52.58856 E23.25077	Farmland	Observer	30-4-2018	07:19:00	KK	Common cuckoo	Cuculus canorus
131	N52.58856 E23.25077	Farmland	Observer	30-4-2018	07:19:00	KK	Sedge warbler	Acrocephalus schoenobaenus
131	N52.58856 E23.25077	Farmland	Observer	30-4-2018	07:19:00	KK	Eurasian skylark	Alauda arvensis
132	N52.58556 E23.25694	Farmland	Observer	30-4-2018	06:54:00	KK	Common wood pigeon	Columba palumbus
132	N52.58556 E23.25694	Farmland	Observer	30-4-2018	06:54:00	KK	Common raven	Corvus corax
132	N52.58556 E23.25694	Farmland	Observer	30-4-2018	06:54:00	KK	Common cuckoo	Cuculus canorus
132	N52.58556 E23.25694	Farmland	Observer	30-4-2018	06:54:00	KK	Willow warbler	Phylloscopus trochilus
132	N52.58556 E23.25694	Farmland	Observer	30-4-2018	06:54:00	KK	Sedge warbler	Acrocephalus schoenobaenus
132	N52.58556 E23.25694	Farmland	Observer	30-4-2018	06:54:00	KK	Eurasian skylark	Alauda arvensis
132	N52.58556 E23.25694	Farmland	Observer	30-4-2018	06:54:00	KK	Thrush nightingale	Luscinia luscinia
132	N52.58556 E23.25694	Farmland	Observer	30-4-2018	06:54:00	KK	Song thrush	Turdus philomelos
133	N52.58957 E23.22558	Forest	Observer	2018-04-30	06:46:00	MB	Common wood pigeon	Columba palumbus
133	N52.58957 E23.22558	Forest	Observer	2018-04-30	06:46:00	MB	Eurasian blackcap	Sylvia atricapilla
133	N52.58957 E23.22558	Forest	Observer	2018-04-30	06:46:00	MB	Common cuckoo	Cuculus canorus
133	N52.58957 E23.22558	Forest	Observer	2018-04-30	06:46:00	MB	Willow warbler	Phylloscopus trochilus
133	N52.58957 E23.22558	Forest	Observer	2018-04-30	06:46:00	MB	Eurasian skylark	Alauda arvensis
133	N52.58957 E23.22558	Forest	Observer	2018-04-30	06:46:00	MB	Thrush nightingale	Luscinia luscinia
133	N52.58957 E23.22558	Forest	Observer	2018-04-30	06:46:00	MB	Common starling	Sturnus vulgaris
133	N52.58957 E23.22558	Forest	Observer	2018-04-30	06:46:00	MB	Yellowhammer	Emberiza citrinella
133	N52.58957 E23.22558	Forest	Observer	2018-04-30	06:46:00	MB	Hooded crow	Corvus cornix
134	N52.58955 E23.21964	Forest	Observer	2018-04-30	07:05:00	MB	Great tit	Parus major
134	N52.58955 E23.21964	Forest	Observer	2018-04-30	07:05:00	MB	Eurasian blackcap	Sylvia atricapilla
134	N52.58955 E23.21964	Forest	Observer	2018-04-30	07:05:00	MB	Common blackbird	Turdus merula
134	N52.58955 E23.21964	Forest	Observer	2018-04-30	07:05:00	MB	Common cuckoo	Cuculus canorus
134	N52.58955 E23.21964	Forest	Observer	2018-04-30	07:05:00	MB	Willow warbler	Phylloscopus trochilus
134	N52.58955 E23.21964	Forest	Observer	2018-04-30	07:05:00	MB	Common chiffchaff	Phylloscopus collybita
134	N52.58955 E23.21964	Forest	Observer	2018-04-30	07:05:00	MB	Thrush nightingale	Luscinia luscinia
134	N52.58955 E23.21964	Forest	Observer	2018-04-30	07:05:00	MB	Eurasian jay	Garrulus glandarius
134	N52.58955 E23.21964	Forest	Observer	2018-04-30	07:05:00	MB	Eurasian wren	Troglodytes troglodytes
134	N52.58955 E23.21964	Forest	Observer	2018-04-30	07:05:00	MB	Common starling	Sturnus vulgaris
134	N52.58955 E23.21964	Forest	Observer	2018-04-30	07:05:00	MB	Hooded crow	Corvus cornix
134	N52.58955 E23.21964	Forest	Observer	2018-04-30	07:05:00	MB	Common chaffinch	Fringilla coelebs
135	N52.58512 E23.22078	Farmland	Observer	2018-04-30	06:25:00	MB	Northern lapwing	Vanellus vanellus
135	N52.58512 E23.22078	Farmland	Observer	2018-04-30	06:25:00	MB	Common wood pigeon	Columba palumbus
135	N52.58512 E23.22078	Farmland	Observer	2018-04-30	06:25:00	MB	Common blackbird	Turdus merula
135	N52.58512 E23.22078	Farmland	Observer	2018-04-30	06:25:00	MB	Common raven	Corvus corax
135	N52.58512 E23.22078	Farmland	Observer	2018-04-30	06:25:00	MB	Common cuckoo	Cuculus canorus
135	N52.58512 E23.22078	Farmland	Observer	2018-04-30	06:25:00	MB	Whinchat	Saxicola rubetra
135	N52.58512 E23.22078	Farmland	Observer	2018-04-30	06:25:00	MB	Eurasian skylark	Alauda arvensis
135	N52.58512 E23.22078	Farmland	Observer	2018-04-30	06:25:00	MB	Thrush nightingale	Luscinia luscinia
135	N52.58512 E23.22078	Farmland	Observer	2018-04-30	06:25:00	MB	Meadow pipit	Anthus pratensis
135	N52.58512 E23.22078	Farmland	Observer	2018-04-30	06:25:00	MB	Yellowhammer	Emberiza citrinella
135	N52.58512 E23.22078	Farmland	Observer	2018-04-30	06:25:00	MB	Common crane	Grus grus
136	N52.61348 E23.24717	Forest	Observer	1-5-2018	05:51:00	KK	Common blackbird	Turdus merula
136	N52.61348 E23.24717	Forest	Observer	1-5-2018	05:51:00	KK	Goldcrest	Regulus regulus
136	N52.61348 E23.24717	Forest	Observer	1-5-2018	05:51:00	KK	Common buzzard	Buteo buteo
136	N52.61348 E23.24717	Forest	Observer	1-5-2018	05:51:00	KK	Common chiffchaff	Phylloscopus collybita
136	N52.61348 E23.24717	Forest	Observer	1-5-2018	05:51:00	KK	European robin	Erithacus rubecula
136	N52.61348 E23.24717	Forest	Observer	1-5-2018	05:51:00	KK	Eurasian collared dove	Streptopelia decaocto
136	N52.61348 E23.24717	Forest	Observer	1-5-2018	05:51:00	KK	Wood warbler	Phylloscopus sibilatrix
136	N52.61348 E23.24717	Forest	Observer	1-5-2018	05:51:00	KK	Common chaffinch	Fringilla coelebs
137	N52.61020 E23.25396	Forest	Observer	1-5-2018	06:24:00	KK	Great spotted woodpecker	Dendrocopos major
137	N52.61020 E23.25396	Forest	Observer	1-5-2018	06:24:00	KK	Common wood pigeon	Columba palumbus
137	N52.61020 E23.25396	Forest	Observer	1-5-2018	06:24:00	KK	Common blackbird	Turdus merula
137	N52.61020 E23.25396	Forest	Observer	1-5-2018	06:24:00	KK	Willow warbler	Phylloscopus trochilus
137	N52.61020 E23.25396	Forest	Observer	1-5-2018	06:24:00	KK	European robin	Erithacus rubecula
137	N52.61020 E23.25396	Forest	Observer	1-5-2018	06:24:00	KK	Wood warbler	Phylloscopus sibilatrix
137	N52.61020 E23.25396	Forest	Observer	1-5-2018	06:24:00	KK	Common chaffinch	Fringilla coelebs
137	N52.61020 E23.25396	Forest	Observer	1-5-2018	06:24:00	KK	Common crane	Grus grus
138	N52.60817 E23.26454	Forest	Observer	1-5-2018	07:07:00	KK	Common cuckoo	Cuculus canorus
138	N52.60817 E23.26454	Forest	Observer	1-5-2018	07:07:00	KK	European robin	Erithacus rubecula
138	N52.60817 E23.26454	Forest	Observer	1-5-2018	07:07:00	KK	Coal tit	Periparus ater
138	N52.60817 E23.26454	Forest	Observer	1-5-2018	07:07:00	KK	Song thrush	Turdus philomelos
138	N52.60817 E23.26454	Forest	Observer	1-5-2018	07:07:00	KK	Wood warbler	Phylloscopus sibilatrix
138	N52.60817 E23.26454	Forest	Observer	1-5-2018	07:07:00	KK	Common chaffinch	Fringilla coelebs
139	N52.60566 E23.27092	Forest	Observer	1-5-2018	07:53:00	KK	Common wood pigeon	Columba palumbus
139	N52.60566 E23.27092	Forest	Observer	1-5-2018	07:53:00	KK	Coal tit	Periparus ater
139	N52.60566 E23.27092	Forest	Observer	1-5-2018	07:53:00	KK	Song thrush	Turdus philomelos
139	N52.60566 E23.27092	Forest	Observer	1-5-2018	07:53:00	KK	Wood warbler	Phylloscopus sibilatrix
139	N52.60566 E23.27092	Forest	Observer	1-5-2018	07:53:00	KK	Common chaffinch	Fringilla coelebs
139	N52.60566 E23.27092	Forest	Observer	1-5-2018	07:53:00	KK	Common crane	Grus grus
140	N52.60127 E23.26210	Farmland	Observer	2018-05-01	06:33:00	MB	Common whitethroat	Sylvia communis
140	N52.60127 E23.26210	Farmland	Observer	2018-05-01	06:33:00	MB	Northern lapwing	Vanellus vanellus
140	N52.60127 E23.26210	Farmland	Observer	2018-05-01	06:33:00	MB	Red-backed shrike	Lanius collurio
140	N52.60127 E23.26210	Farmland	Observer	2018-05-01	06:33:00	MB	Eurasian wryneck	Jynx torquilla
140	N52.60127 E23.26210	Farmland	Observer	2018-05-01	06:33:00	MB	Lesser whitethroat	Sylvia curruca
140	N52.60127 E23.26210	Farmland	Observer	2018-05-01	06:33:00	MB	Whinchat	Saxicola rubetra
140	N52.60127 E23.26210	Farmland	Observer	2018-05-01	06:33:00	MB	Eurasian skylark	Alauda arvensis
140	N52.60127 E23.26210	Farmland	Observer	2018-05-01	06:33:00	MB	Thrush nightingale	Luscinia luscinia
140	N52.60127 E23.26210	Farmland	Observer	2018-05-01	06:33:00	MB	River warbler	Locustella fluviatilis
140	N52.60127 E23.26210	Farmland	Observer	2018-05-01	06:33:00	MB	Meadow pipit	Anthus pratensis
140	N52.60127 E23.26210	Farmland	Observer	2018-05-01	06:33:00	MB	Common grasshopper warbler	Locustella naevia
140	N52.60127 E23.26210	Farmland	Observer	2018-05-01	06:33:00	MB	European turtle dove	Streptopelia turtur
141	N52.59799 E23.27253	Farmland	Observer	2018-05-01	06:51:00	MB	White stork	Ciconia ciconia
141	N52.59799 E23.27253	Farmland	Observer	2018-05-01	06:51:00	MB	Common whitethroat	Sylvia communis
141	N52.59799 E23.27253	Farmland	Observer	2018-05-01	06:51:00	MB	Northern lapwing	Vanellus vanellus
141	N52.59799 E23.27253	Farmland	Observer	2018-05-01	06:51:00	MB	Barn swallow	Hirundo rustica
141	N52.59799 E23.27253	Farmland	Observer	2018-05-01	06:51:00	MB	Common wood pigeon	Columba palumbus
141	N52.59799 E23.27253	Farmland	Observer	2018-05-01	06:51:00	MB	Common snipe	Gallinago gallinago
141	N52.59799 E23.27253	Farmland	Observer	2018-05-01	06:51:00	MB	Common cuckoo	Cuculus canorus
141	N52.59799 E23.27253	Farmland	Observer	2018-05-01	06:51:00	MB	Whooper swan	Cygnus cygnus
141	N52.59799 E23.27253	Farmland	Observer	2018-05-01	06:51:00	MB	Willow warbler	Phylloscopus trochilus
141	N52.59799 E23.27253	Farmland	Observer	2018-05-01	06:51:00	MB	Whinchat	Saxicola rubetra
141	N52.59799 E23.27253	Farmland	Observer	2018-05-01	06:51:00	MB	Eurasian skylark	Alauda arvensis
141	N52.59799 E23.27253	Farmland	Observer	2018-05-01	06:51:00	MB	Thrush nightingale	Luscinia luscinia
141	N52.59799 E23.27253	Farmland	Observer	2018-05-01	06:51:00	MB	Common starling	Sturnus vulgaris
141	N52.59799 E23.27253	Farmland	Observer	2018-05-01	06:51:00	MB	Common grasshopper warbler	Locustella naevia
141	N52.59799 E23.27253	Farmland	Observer	2018-05-01	06:51:00	MB	Common crane	Grus grus
142	N52.60059 E23.25183	Farmland	Observer	2018-05-01	06:13:00	MB	Ruff	Calidris pugnax
142	N52.60059 E23.25183	Farmland	Observer	2018-05-01	06:13:00	MB	White stork	Ciconia ciconia
142	N52.60059 E23.25183	Farmland	Observer	2018-05-01	06:13:00	MB	Northern goshawk	Accipiter gentilis
142	N52.60059 E23.25183	Farmland	Observer	2018-05-01	06:13:00	MB	Common cuckoo	Cuculus canorus
142	N52.60059 E23.25183	Farmland	Observer	2018-05-01	06:13:00	MB	Lesser spotted eagle	Clanga pomarina
142	N52.60059 E23.25183	Farmland	Observer	2018-05-01	06:13:00	MB	Whinchat	Saxicola rubetra
142	N52.60059 E23.25183	Farmland	Observer	2018-05-01	06:13:00	MB	Common quail	Coturnix coturnix
142	N52.60059 E23.25183	Farmland	Observer	2018-05-01	06:13:00	MB	Eurasian skylark	Alauda arvensis
142	N52.60059 E23.25183	Farmland	Observer	2018-05-01	06:13:00	MB	Eurasian magpie	Pica pica
142	N52.60059 E23.25183	Farmland	Observer	2018-05-01	06:13:00	MB	Meadow pipit	Anthus pratensis
142	N52.60059 E23.25183	Farmland	Observer	2018-05-01	06:13:00	MB	Common grasshopper warbler	Locustella naevia
143	N52.59534 E23.24794	Farmland	Observer	2018-05-01	05:52:00	MB	Common pheasant	Phasianus colchicus
143	N52.59534 E23.24794	Farmland	Observer	2018-05-01	05:52:00	MB	White stork	Ciconia ciconia
143	N52.59534 E23.24794	Farmland	Observer	2018-05-01	05:52:00	MB	Common whitethroat	Sylvia communis
143	N52.59534 E23.24794	Farmland	Observer	2018-05-01	05:52:00	MB	Barn swallow	Hirundo rustica
143	N52.59534 E23.24794	Farmland	Observer	2018-05-01	05:52:00	MB	Common cuckoo	Cuculus canorus
143	N52.59534 E23.24794	Farmland	Observer	2018-05-01	05:52:00	MB	Whinchat	Saxicola rubetra
143	N52.59534 E23.24794	Farmland	Observer	2018-05-01	05:52:00	MB	Sedge warbler	Acrocephalus schoenobaenus
143	N52.59534 E23.24794	Farmland	Observer	2018-05-01	05:52:00	MB	Black-tailed godwit	Limosa limosa
143	N52.59534 E23.24794	Farmland	Observer	2018-05-01	05:52:00	MB	Eurasian skylark	Alauda arvensis
143	N52.59534 E23.24794	Farmland	Observer	2018-05-01	05:52:00	MB	Thrush nightingale	Luscinia luscinia
143	N52.59534 E23.24794	Farmland	Observer	2018-05-01	05:52:00	MB	Eurasian magpie	Pica pica
143	N52.59534 E23.24794	Farmland	Observer	2018-05-01	05:52:00	MB	River warbler	Locustella fluviatilis
143	N52.59534 E23.24794	Farmland	Observer	2018-05-01	05:52:00	MB	Meadow pipit	Anthus pratensis
143	N52.59534 E23.24794	Farmland	Observer	2018-05-01	05:52:00	MB	Common grasshopper warbler	Locustella naevia
144	N52.57876 E23.22532	Farmland	Observer	2018-05-02	07:06:00	MB	Common whitethroat	Sylvia communis
144	N52.57876 E23.22532	Farmland	Observer	2018-05-02	07:06:00	MB	Northern lapwing	Vanellus vanellus
144	N52.57876 E23.22532	Farmland	Observer	2018-05-02	07:06:00	MB	Common wood pigeon	Columba palumbus
144	N52.57876 E23.22532	Farmland	Observer	2018-05-02	07:06:00	MB	Common snipe	Gallinago gallinago
144	N52.57876 E23.22532	Farmland	Observer	2018-05-02	07:06:00	MB	Common cuckoo	Cuculus canorus
144	N52.57876 E23.22532	Farmland	Observer	2018-05-02	07:06:00	MB	Fieldfare	Turdus pilaris
144	N52.57876 E23.22532	Farmland	Observer	2018-05-02	07:06:00	MB	Willow warbler	Phylloscopus trochilus
144	N52.57876 E23.22532	Farmland	Observer	2018-05-02	07:06:00	MB	Common reed bunting	Emberiza schoeniclus
144	N52.57876 E23.22532	Farmland	Observer	2018-05-02	07:06:00	MB	Eurasian skylark	Alauda arvensis
144	N52.57876 E23.22532	Farmland	Observer	2018-05-02	07:06:00	MB	Thrush nightingale	Luscinia luscinia
144	N52.57876 E23.22532	Farmland	Observer	2018-05-02	07:06:00	MB	Common starling	Sturnus vulgaris
144	N52.57876 E23.22532	Farmland	Observer	2018-05-02	07:06:00	MB	Yellowhammer	Emberiza citrinella
145	N52.59455 E23.21551	Farmland	Observer	2-5-2018	06:20:00	KK	Great spotted woodpecker	Dendrocopos major
145	N52.59455 E23.21551	Farmland	Observer	2-5-2018	06:20:00	KK	Common wood pigeon	Columba palumbus
145	N52.59455 E23.21551	Farmland	Observer	2-5-2018	06:20:00	KK	Eurasian blackcap	Sylvia atricapilla
145	N52.59455 E23.21551	Farmland	Observer	2-5-2018	06:20:00	KK	Common snipe	Gallinago gallinago
145	N52.59455 E23.21551	Farmland	Observer	2-5-2018	06:20:00	KK	Common cuckoo	Cuculus canorus
145	N52.59455 E23.21551	Farmland	Observer	2-5-2018	06:20:00	KK	Eurasian skylark	Alauda arvensis
145	N52.59455 E23.21551	Farmland	Observer	2-5-2018	06:20:00	KK	Thrush nightingale	Luscinia luscinia
145	N52.59455 E23.21551	Farmland	Observer	2-5-2018	06:20:00	KK	Eurasian wren	Troglodytes troglodytes
145	N52.59455 E23.21551	Farmland	Observer	2-5-2018	06:20:00	KK	Yellowhammer	Emberiza citrinella
145	N52.59455 E23.21551	Farmland	Observer	2-5-2018	06:20:00	KK	Common crane	Grus grus
146	N52.59775 E23.22153	Farmland	Observer	2-5-2018	06:51:00	KK	Common raven	Corvus corax
146	N52.59775 E23.22153	Farmland	Observer	2-5-2018	06:51:00	KK	Common cuckoo	Cuculus canorus
146	N52.59775 E23.22153	Farmland	Observer	2-5-2018	06:51:00	KK	Eurasian skylark	Alauda arvensis
146	N52.59775 E23.22153	Farmland	Observer	2-5-2018	06:51:00	KK	Thrush nightingale	Luscinia luscinia
146	N52.59775 E23.22153	Farmland	Observer	2-5-2018	06:51:00	KK	Meadow pipit	Anthus pratensis
146	N52.59775 E23.22153	Farmland	Observer	2-5-2018	06:51:00	KK	Yellowhammer	Emberiza citrinella
146	N52.59775 E23.22153	Farmland	Observer	2-5-2018	06:51:00	KK	Common crane	Grus grus
147	N52.59387 E23.22864	Farmland	Observer	2-5-2018	07:22:00	KK	Common whitethroat	Sylvia communis
147	N52.59387 E23.22864	Farmland	Observer	2-5-2018	07:22:00	KK	Common snipe	Gallinago gallinago
147	N52.59387 E23.22864	Farmland	Observer	2-5-2018	07:22:00	KK	Whinchat	Saxicola rubetra
147	N52.59387 E23.22864	Farmland	Observer	2-5-2018	07:22:00	KK	Common reed bunting	Emberiza schoeniclus
147	N52.59387 E23.22864	Farmland	Observer	2-5-2018	07:22:00	KK	Eurasian skylark	Alauda arvensis
147	N52.59387 E23.22864	Farmland	Observer	2-5-2018	07:22:00	KK	Thrush nightingale	Luscinia luscinia
147	N52.59387 E23.22864	Farmland	Observer	2-5-2018	07:22:00	KK	Meadow pipit	Anthus pratensis
147	N52.59387 E23.22864	Farmland	Observer	2-5-2018	07:22:00	KK	Hooded crow	Corvus cornix
147	N52.59387 E23.22864	Farmland	Observer	2-5-2018	07:22:00	KK	Common crane	Grus grus
148	N52.57838 E23.21638	Forest	Observer	2018-05-02	06:50:00	MB	Common wood pigeon	Columba palumbus
148	N52.57838 E23.21638	Forest	Observer	2018-05-02	06:50:00	MB	Woodlark	Lullula arborea
148	N52.57838 E23.21638	Forest	Observer	2018-05-02	06:50:00	MB	Common chiffchaff	Phylloscopus collybita
148	N52.57838 E23.21638	Forest	Observer	2018-05-02	06:50:00	MB	Song thrush	Turdus philomelos
148	N52.57838 E23.21638	Forest	Observer	2018-05-02	06:50:00	MB	Common chaffinch	Fringilla coelebs
149	N52.58533 E23.21143	Farmland	Observer	2018-05-02	06:34:00	MB	Common whitethroat	Sylvia communis
149	N52.58533 E23.21143	Farmland	Observer	2018-05-02	06:34:00	MB	Great spotted woodpecker	Dendrocopos major
149	N52.58533 E23.21143	Farmland	Observer	2018-05-02	06:34:00	MB	Red-backed shrike	Lanius collurio
149	N52.58533 E23.21143	Farmland	Observer	2018-05-02	06:34:00	MB	Common wood pigeon	Columba palumbus
149	N52.58533 E23.21143	Farmland	Observer	2018-05-02	06:34:00	MB	Eurasian wryneck	Jynx torquilla
149	N52.58533 E23.21143	Farmland	Observer	2018-05-02	06:34:00	MB	Common snipe	Gallinago gallinago
149	N52.58533 E23.21143	Farmland	Observer	2018-05-02	06:34:00	MB	Common cuckoo	Cuculus canorus
149	N52.58533 E23.21143	Farmland	Observer	2018-05-02	06:34:00	MB	Eurasian skylark	Alauda arvensis
149	N52.58533 E23.21143	Farmland	Observer	2018-05-02	06:34:00	MB	Thrush nightingale	Luscinia luscinia
149	N52.58533 E23.21143	Farmland	Observer	2018-05-02	06:34:00	MB	Common starling	Sturnus vulgaris
149	N52.58533 E23.21143	Farmland	Observer	2018-05-02	06:34:00	MB	Meadow pipit	Anthus pratensis
149	N52.58533 E23.21143	Farmland	Observer	2018-05-02	06:34:00	MB	Yellowhammer	Emberiza citrinella
149	N52.58533 E23.21143	Farmland	Observer	2018-05-02	06:34:00	MB	Hooded crow	Corvus cornix
149	N52.58533 E23.21143	Farmland	Observer	2018-05-02	06:34:00	MB	Common crane	Grus grus
150	N52.60478 E23.19802	Forest	Observer	2018-05-02	05:48:00	MB	Great tit	Parus major
150	N52.60478 E23.19802	Forest	Observer	2018-05-02	05:48:00	MB	Common wood pigeon	Columba palumbus
150	N52.60478 E23.19802	Forest	Observer	2018-05-02	05:48:00	MB	Eurasian sparrowhawk	Accipiter nisus
150	N52.60478 E23.19802	Forest	Observer	2018-05-02	05:48:00	MB	Common cuckoo	Cuculus canorus
150	N52.60478 E23.19802	Forest	Observer	2018-05-02	05:48:00	MB	Mistle thrush	Turdus viscivorus
150	N52.60478 E23.19802	Forest	Observer	2018-05-02	05:48:00	MB	Common chiffchaff	Phylloscopus collybita
150	N52.60478 E23.19802	Forest	Observer	2018-05-02	05:48:00	MB	European robin	Erithacus rubecula
150	N52.60478 E23.19802	Forest	Observer	2018-05-02	05:48:00	MB	Eurasian skylark	Alauda arvensis
150	N52.60478 E23.19802	Forest	Observer	2018-05-02	05:48:00	MB	Song thrush	Turdus philomelos
150	N52.60478 E23.19802	Forest	Observer	2018-05-02	05:48:00	MB	Common chaffinch	Fringilla coelebs
150	N52.60478 E23.19802	Forest	Observer	2018-05-02	05:48:00	MB	Common crane	Grus grus
151	N52.60121 E23.21063	Forest	Observer	2-5-2018	05:45:00	KK	Eurasian hoopoe	Upupa epops
151	N52.60121 E23.21063	Forest	Observer	2-5-2018	05:45:00	KK	Garden warbler	Sylvia borin
151	N52.60121 E23.21063	Forest	Observer	2-5-2018	05:45:00	KK	Eurasian blackcap	Sylvia atricapilla
151	N52.60121 E23.21063	Forest	Observer	2-5-2018	05:45:00	KK	Common cuckoo	Cuculus canorus
151	N52.60121 E23.21063	Forest	Observer	2-5-2018	05:45:00	KK	Willow warbler	Phylloscopus trochilus
151	N52.60121 E23.21063	Forest	Observer	2-5-2018	05:45:00	KK	Yellowhammer	Emberiza citrinella
151	N52.60121 E23.21063	Forest	Observer	2-5-2018	05:45:00	KK	Common chaffinch	Fringilla coelebs
151	N52.60121 E23.21063	Forest	Observer	2-5-2018	05:45:00	KK	Common crane	Grus grus
152	N52.60178 E23.23579	Forest	Observer	3-5-2018	06:36:00	KK	Eurasian blackcap	Sylvia atricapilla
152	N52.60178 E23.23579	Forest	Observer	3-5-2018	06:36:00	KK	Willow warbler	Phylloscopus trochilus
152	N52.60178 E23.23579	Forest	Observer	3-5-2018	06:36:00	KK	Lesser whitethroat	Sylvia curruca
152	N52.60178 E23.23579	Forest	Observer	3-5-2018	06:36:00	KK	Yellowhammer	Emberiza citrinella
152	N52.60178 E23.23579	Forest	Observer	3-5-2018	06:36:00	KK	European turtle dove	Streptopelia turtur
153	N52.59923 E23.23046	Farmland	Observer	3-5-2018	07:07:00	KK	White stork	Ciconia ciconia
153	N52.59923 E23.23046	Farmland	Observer	3-5-2018	07:07:00	KK	Common wood pigeon	Columba palumbus
153	N52.59923 E23.23046	Farmland	Observer	3-5-2018	07:07:00	KK	Common raven	Corvus corax
153	N52.59923 E23.23046	Farmland	Observer	3-5-2018	07:07:00	KK	Common reed bunting	Emberiza schoeniclus
153	N52.59923 E23.23046	Farmland	Observer	3-5-2018	07:07:00	KK	Sedge warbler	Acrocephalus schoenobaenus
153	N52.59923 E23.23046	Farmland	Observer	3-5-2018	07:07:00	KK	Eurasian skylark	Alauda arvensis
153	N52.59923 E23.23046	Farmland	Observer	3-5-2018	07:07:00	KK	Common starling	Sturnus vulgaris
153	N52.59923 E23.23046	Farmland	Observer	3-5-2018	07:07:00	KK	Meadow pipit	Anthus pratensis
153	N52.59923 E23.23046	Farmland	Observer	3-5-2018	07:07:00	KK	Common crane	Grus grus
154	N52.59408 E23.23777	Farmland	Observer	3-5-2018	07:39:00	KK	Common whitethroat	Sylvia communis
154	N52.59408 E23.23777	Farmland	Observer	3-5-2018	07:39:00	KK	Eurasian skylark	Alauda arvensis
154	N52.59408 E23.23777	Farmland	Observer	3-5-2018	07:39:00	KK	Thrush nightingale	Luscinia luscinia
154	N52.59408 E23.23777	Farmland	Observer	3-5-2018	07:39:00	KK	Common starling	Sturnus vulgaris
154	N52.59408 E23.23777	Farmland	Observer	3-5-2018	07:39:00	KK	Yellowhammer	Emberiza citrinella
155	N52.60837 E23.23829	Farmland	Observer	3-5-2018	05:51:00	KK	Northern lapwing	Vanellus vanellus
155	N52.60837 E23.23829	Farmland	Observer	3-5-2018	05:51:00	KK	Eurasian hoopoe	Upupa epops
155	N52.60837 E23.23829	Farmland	Observer	3-5-2018	05:51:00	KK	European green woodpecker	Picus viridis
155	N52.60837 E23.23829	Farmland	Observer	3-5-2018	05:51:00	KK	Red-backed shrike	Lanius collurio
155	N52.60837 E23.23829	Farmland	Observer	3-5-2018	05:51:00	KK	Common raven	Corvus corax
155	N52.60837 E23.23829	Farmland	Observer	3-5-2018	05:51:00	KK	Common snipe	Gallinago gallinago
155	N52.60837 E23.23829	Farmland	Observer	3-5-2018	05:51:00	KK	Eurasian skylark	Alauda arvensis
155	N52.60837 E23.23829	Farmland	Observer	3-5-2018	05:51:00	KK	Meadow pipit	Anthus pratensis
155	N52.60837 E23.23829	Farmland	Observer	3-5-2018	05:51:00	KK	European turtle dove	Streptopelia turtur
155	N52.60837 E23.23829	Farmland	Observer	3-5-2018	05:51:00	KK	Common crane	Grus grus
156	N52.61118 E23.22825	Farmland	Observer	2018-05-03	05:49:00	MB	Northern lapwing	Vanellus vanellus
156	N52.61118 E23.22825	Farmland	Observer	2018-05-03	05:49:00	MB	Corncrake	Crex crex
156	N52.61118 E23.22825	Farmland	Observer	2018-05-03	05:49:00	MB	Eurasian hoopoe	Upupa epops
156	N52.61118 E23.22825	Farmland	Observer	2018-05-03	05:49:00	MB	Common wood pigeon	Columba palumbus
156	N52.61118 E23.22825	Farmland	Observer	2018-05-03	05:49:00	MB	Common raven	Corvus corax
156	N52.61118 E23.22825	Farmland	Observer	2018-05-03	05:49:00	MB	Whinchat	Saxicola rubetra
156	N52.61118 E23.22825	Farmland	Observer	2018-05-03	05:49:00	MB	Sedge warbler	Acrocephalus schoenobaenus
156	N52.61118 E23.22825	Farmland	Observer	2018-05-03	05:49:00	MB	Eurasian skylark	Alauda arvensis
156	N52.61118 E23.22825	Farmland	Observer	2018-05-03	05:49:00	MB	Thrush nightingale	Luscinia luscinia
156	N52.61118 E23.22825	Farmland	Observer	2018-05-03	05:49:00	MB	Common starling	Sturnus vulgaris
156	N52.61118 E23.22825	Farmland	Observer	2018-05-03	05:49:00	MB	Common grasshopper warbler	Locustella naevia
156	N52.61118 E23.22825	Farmland	Observer	2018-05-03	05:49:00	MB	European turtle dove	Streptopelia turtur
156	N52.61118 E23.22825	Farmland	Observer	2018-05-03	05:49:00	MB	Common crane	Grus grus
157	N52.61630 E23.21249	Forest	Observer	2018-05-03	06:11:00	MB	Great tit	Parus major
157	N52.61630 E23.21249	Forest	Observer	2018-05-03	06:11:00	MB	Eurasian hoopoe	Upupa epops
157	N52.61630 E23.21249	Forest	Observer	2018-05-03	06:11:00	MB	Great spotted woodpecker	Dendrocopos major
157	N52.61630 E23.21249	Forest	Observer	2018-05-03	06:11:00	MB	Eurasian blackcap	Sylvia atricapilla
157	N52.61630 E23.21249	Forest	Observer	2018-05-03	06:11:00	MB	Eurasian blue tit	Cyanistes caeruleus
157	N52.61630 E23.21249	Forest	Observer	2018-05-03	06:11:00	MB	Common chiffchaff	Phylloscopus collybita
157	N52.61630 E23.21249	Forest	Observer	2018-05-03	06:11:00	MB	Wood warbler	Phylloscopus sibilatrix
157	N52.61630 E23.21249	Forest	Observer	2018-05-03	06:11:00	MB	Eurasian golden oriole	Oriolus oriolus
158	N52.59566 E23.20386	Farmland	Observer	2018-05-03	06:52:00	MB	Common whitethroat	Sylvia communis
158	N52.59566 E23.20386	Farmland	Observer	2018-05-03	06:52:00	MB	Common wood pigeon	Columba palumbus
158	N52.59566 E23.20386	Farmland	Observer	2018-05-03	06:52:00	MB	Whinchat	Saxicola rubetra
158	N52.59566 E23.20386	Farmland	Observer	2018-05-03	06:52:00	MB	Common reed bunting	Emberiza schoeniclus
158	N52.59566 E23.20386	Farmland	Observer	2018-05-03	06:52:00	MB	Eurasian skylark	Alauda arvensis
158	N52.59566 E23.20386	Farmland	Observer	2018-05-03	06:52:00	MB	Thrush nightingale	Luscinia luscinia
158	N52.59566 E23.20386	Farmland	Observer	2018-05-03	06:52:00	MB	Yellowhammer	Emberiza citrinella
158	N52.59566 E23.20386	Farmland	Observer	2018-05-03	06:52:00	MB	Common chaffinch	Fringilla coelebs
159	N52.59869 E23.19576	Forest	Observer	2018-05-03	06:35:00	MB	Garden warbler	Sylvia borin
159	N52.59869 E23.19576	Forest	Observer	2018-05-03	06:35:00	MB	Eurasian blackcap	Sylvia atricapilla
159	N52.59869 E23.19576	Forest	Observer	2018-05-03	06:35:00	MB	Common cuckoo	Cuculus canorus
159	N52.59869 E23.19576	Forest	Observer	2018-05-03	06:35:00	MB	Willow warbler	Phylloscopus trochilus
159	N52.59869 E23.19576	Forest	Observer	2018-05-03	06:35:00	MB	Eurasian skylark	Alauda arvensis
160	N52.60044 E23.18601	Farmland	Observer	2018-05-04	04:32:00	MB	White stork	Ciconia ciconia
160	N52.60044 E23.18601	Farmland	Observer	2018-05-04	04:32:00	MB	Red-backed shrike	Lanius collurio
160	N52.60044 E23.18601	Farmland	Observer	2018-05-04	04:32:00	MB	Common raven	Corvus corax
160	N52.60044 E23.18601	Farmland	Observer	2018-05-04	04:32:00	MB	Common cuckoo	Cuculus canorus
160	N52.60044 E23.18601	Farmland	Observer	2018-05-04	04:32:00	MB	Common house martin	Delichon urbicum
160	N52.60044 E23.18601	Farmland	Observer	2018-05-04	04:32:00	MB	Whinchat	Saxicola rubetra
160	N52.60044 E23.18601	Farmland	Observer	2018-05-04	04:32:00	MB	Eurasian skylark	Alauda arvensis
160	N52.60044 E23.18601	Farmland	Observer	2018-05-04	04:32:00	MB	Thrush nightingale	Luscinia luscinia
160	N52.60044 E23.18601	Farmland	Observer	2018-05-04	04:32:00	MB	Yellowhammer	Emberiza citrinella
160	N52.60044 E23.18601	Farmland	Observer	2018-05-04	04:32:00	MB	Eurasian golden oriole	Oriolus oriolus
160	N52.60044 E23.18601	Farmland	Observer	2018-05-04	04:32:00	MB	Common crane	Grus grus
161	N52.60507 E23.18409	Farmland	Observer	2018-05-04	04:46:00	MB	Corncrake	Crex crex
161	N52.60507 E23.18409	Farmland	Observer	2018-05-04	04:46:00	MB	Common wood pigeon	Columba palumbus
161	N52.60507 E23.18409	Farmland	Observer	2018-05-04	04:46:00	MB	Common cuckoo	Cuculus canorus
161	N52.60507 E23.18409	Farmland	Observer	2018-05-04	04:46:00	MB	Fieldfare	Turdus pilaris
161	N52.60507 E23.18409	Farmland	Observer	2018-05-04	04:46:00	MB	Western yellow wagtail	Motacilla flava
161	N52.60507 E23.18409	Farmland	Observer	2018-05-04	04:46:00	MB	Whinchat	Saxicola rubetra
161	N52.60507 E23.18409	Farmland	Observer	2018-05-04	04:46:00	MB	Black-tailed godwit	Limosa limosa
161	N52.60507 E23.18409	Farmland	Observer	2018-05-04	04:46:00	MB	Eurasian skylark	Alauda arvensis
161	N52.60507 E23.18409	Farmland	Observer	2018-05-04	04:46:00	MB	Thrush nightingale	Luscinia luscinia
161	N52.60507 E23.18409	Farmland	Observer	2018-05-04	04:46:00	MB	Common grasshopper warbler	Locustella naevia
161	N52.60507 E23.18409	Farmland	Observer	2018-05-04	04:46:00	MB	Yellowhammer	Emberiza citrinella
161	N52.60507 E23.18409	Farmland	Observer	2018-05-04	04:46:00	MB	European turtle dove	Streptopelia turtur
161	N52.60507 E23.18409	Farmland	Observer	2018-05-04	04:46:00	MB	Common crane	Grus grus
162	N52.60848 E23.16963	Farmland	Observer	2018-05-04	05:47:00	MB	Corncrake	Crex crex
162	N52.60848 E23.16963	Farmland	Observer	2018-05-04	05:47:00	MB	Common snipe	Gallinago gallinago
162	N52.60848 E23.16963	Farmland	Observer	2018-05-04	05:47:00	MB	Common cuckoo	Cuculus canorus
162	N52.60848 E23.16963	Farmland	Observer	2018-05-04	05:47:00	MB	Whinchat	Saxicola rubetra
162	N52.60848 E23.16963	Farmland	Observer	2018-05-04	05:47:00	MB	Sedge warbler	Acrocephalus schoenobaenus
162	N52.60848 E23.16963	Farmland	Observer	2018-05-04	05:47:00	MB	Black-tailed godwit	Limosa limosa
162	N52.60848 E23.16963	Farmland	Observer	2018-05-04	05:47:00	MB	Eurasian skylark	Alauda arvensis
162	N52.60848 E23.16963	Farmland	Observer	2018-05-04	05:47:00	MB	Common starling	Sturnus vulgaris
162	N52.60848 E23.16963	Farmland	Observer	2018-05-04	05:47:00	MB	Meadow pipit	Anthus pratensis
162	N52.60848 E23.16963	Farmland	Observer	2018-05-04	05:47:00	MB	Yellowhammer	Emberiza citrinella
162	N52.60848 E23.16963	Farmland	Observer	2018-05-04	05:47:00	MB	Eurasian golden oriole	Oriolus oriolus
163	N52.60792 E23.17528	Forest	Observer	2018-05-04	06:05:00	MB	Great tit	Parus major
163	N52.60792 E23.17528	Forest	Observer	2018-05-04	06:05:00	MB	Common cuckoo	Cuculus canorus
163	N52.60792 E23.17528	Forest	Observer	2018-05-04	06:05:00	MB	Goldcrest	Regulus regulus
163	N52.60792 E23.17528	Forest	Observer	2018-05-04	06:05:00	MB	Willow warbler	Phylloscopus trochilus
163	N52.60792 E23.17528	Forest	Observer	2018-05-04	06:05:00	MB	European robin	Erithacus rubecula
163	N52.60792 E23.17528	Forest	Observer	2018-05-04	06:05:00	MB	Coal tit	Periparus ater
163	N52.60792 E23.17528	Forest	Observer	2018-05-04	06:05:00	MB	Common starling	Sturnus vulgaris
163	N52.60792 E23.17528	Forest	Observer	2018-05-04	06:05:00	MB	Yellowhammer	Emberiza citrinella
163	N52.60792 E23.17528	Forest	Observer	2018-05-04	06:05:00	MB	Eurasian golden oriole	Oriolus oriolus
163	N52.60792 E23.17528	Forest	Observer	2018-05-04	06:05:00	MB	Common chaffinch	Fringilla coelebs
164	N52.60912 E23.14848	Forest	Observer	4-5-2018	07:24:00	KK	Great spotted woodpecker	Dendrocopos major
164	N52.60912 E23.14848	Forest	Observer	4-5-2018	07:24:00	KK	Common wood pigeon	Columba palumbus
164	N52.60912 E23.14848	Forest	Observer	4-5-2018	07:24:00	KK	Common blackbird	Turdus merula
164	N52.60912 E23.14848	Forest	Observer	4-5-2018	07:24:00	KK	Willow warbler	Phylloscopus trochilus
164	N52.60912 E23.14848	Forest	Observer	4-5-2018	07:24:00	KK	Common chiffchaff	Phylloscopus collybita
164	N52.60912 E23.14848	Forest	Observer	4-5-2018	07:24:00	KK	Wood warbler	Phylloscopus sibilatrix
164	N52.60912 E23.14848	Forest	Observer	4-5-2018	07:24:00	KK	Common chaffinch	Fringilla coelebs
164	N52.60912 E23.14848	Forest	Observer	4-5-2018	07:24:00	KK	Common crane	Grus grus
165	N52.61095 E23.14322	Forest	Observer	4-5-2018	06:47:00	KK	Common raven	Corvus corax
165	N52.61095 E23.14322	Forest	Observer	4-5-2018	06:47:00	KK	Willow warbler	Phylloscopus trochilus
165	N52.61095 E23.14322	Forest	Observer	4-5-2018	06:47:00	KK	Coal tit	Periparus ater
165	N52.61095 E23.14322	Forest	Observer	4-5-2018	06:47:00	KK	Eurasian jay	Garrulus glandarius
165	N52.61095 E23.14322	Forest	Observer	4-5-2018	06:47:00	KK	Wood warbler	Phylloscopus sibilatrix
165	N52.61095 E23.14322	Forest	Observer	4-5-2018	06:47:00	KK	Eurasian golden oriole	Oriolus oriolus
165	N52.61095 E23.14322	Forest	Observer	4-5-2018	06:47:00	KK	Common chaffinch	Fringilla coelebs
165	N52.61095 E23.14322	Forest	Observer	4-5-2018	06:47:00	KK	Common crane	Grus grus
166	N52.61291 E23.13606	Forest	Observer	4-5-2018	06:17:00	KK	Common blackbird	Turdus merula
166	N52.61291 E23.13606	Forest	Observer	4-5-2018	06:17:00	KK	Common cuckoo	Cuculus canorus
166	N52.61291 E23.13606	Forest	Observer	4-5-2018	06:17:00	KK	Spotted flycatcher	Muscicapa striata
166	N52.61291 E23.13606	Forest	Observer	4-5-2018	06:17:00	KK	Willow warbler	Phylloscopus trochilus
166	N52.61291 E23.13606	Forest	Observer	4-5-2018	06:17:00	KK	Common chaffinch	Fringilla coelebs
167	N52.61502 E23.12557	Forest	Observer	4-5-2018	05:45:00	KK	European crested tit	Parus cristatus
167	N52.61502 E23.12557	Forest	Observer	4-5-2018	05:45:00	KK	Common blackbird	Turdus merula
167	N52.61502 E23.12557	Forest	Observer	4-5-2018	05:45:00	KK	Willow warbler	Phylloscopus trochilus
167	N52.61502 E23.12557	Forest	Observer	4-5-2018	05:45:00	KK	Black-tailed godwit	Limosa limosa
167	N52.61502 E23.12557	Forest	Observer	4-5-2018	05:45:00	KK	Coal tit	Periparus ater
167	N52.61502 E23.12557	Forest	Observer	4-5-2018	05:45:00	KK	Common chaffinch	Fringilla coelebs
167	N52.61502 E23.12557	Forest	Observer	4-5-2018	05:45:00	KK	Common firecrest	Regulus ignicapilla
168	N52.59949 E23.17149	Farmland	Observer	5-5-2018	05:09:00	KK	White stork	Ciconia ciconia
168	N52.59949 E23.17149	Farmland	Observer	5-5-2018	05:09:00	KK	Common raven	Corvus corax
168	N52.59949 E23.17149	Farmland	Observer	5-5-2018	05:09:00	KK	Common cuckoo	Cuculus canorus
168	N52.59949 E23.17149	Farmland	Observer	5-5-2018	05:09:00	KK	Whinchat	Saxicola rubetra
168	N52.59949 E23.17149	Farmland	Observer	5-5-2018	05:09:00	KK	Common quail	Coturnix coturnix
168	N52.59949 E23.17149	Farmland	Observer	5-5-2018	05:09:00	KK	Black-tailed godwit	Limosa limosa
168	N52.59949 E23.17149	Farmland	Observer	5-5-2018	05:09:00	KK	Eurasian skylark	Alauda arvensis
168	N52.59949 E23.17149	Farmland	Observer	5-5-2018	05:09:00	KK	Yellowhammer	Emberiza citrinella
168	N52.59949 E23.17149	Farmland	Observer	5-5-2018	05:09:00	KK	Common crane	Grus grus
169	N52.60457 E23.16691	Farmland	Observer	5-5-2018	05:39:00	KK	Northern lapwing	Vanellus vanellus
169	N52.60457 E23.16691	Farmland	Observer	5-5-2018	05:39:00	KK	Common raven	Corvus corax
169	N52.60457 E23.16691	Farmland	Observer	5-5-2018	05:39:00	KK	Common snipe	Gallinago gallinago
169	N52.60457 E23.16691	Farmland	Observer	5-5-2018	05:39:00	KK	Western yellow wagtail	Motacilla flava
169	N52.60457 E23.16691	Farmland	Observer	5-5-2018	05:39:00	KK	Whinchat	Saxicola rubetra
169	N52.60457 E23.16691	Farmland	Observer	5-5-2018	05:39:00	KK	Black-tailed godwit	Limosa limosa
169	N52.60457 E23.16691	Farmland	Observer	5-5-2018	05:39:00	KK	Eurasian skylark	Alauda arvensis
169	N52.60457 E23.16691	Farmland	Observer	5-5-2018	05:39:00	KK	Common crane	Grus grus
170	N52.60450 E23.15983	Farmland	Observer	5-5-2018	06:04:00	KK	Common wood pigeon	Columba palumbus
170	N52.60450 E23.15983	Farmland	Observer	5-5-2018	06:04:00	KK	Common snipe	Gallinago gallinago
170	N52.60450 E23.15983	Farmland	Observer	5-5-2018	06:04:00	KK	Common cuckoo	Cuculus canorus
170	N52.60450 E23.15983	Farmland	Observer	5-5-2018	06:04:00	KK	Common house martin	Delichon urbicum
170	N52.60450 E23.15983	Farmland	Observer	5-5-2018	06:04:00	KK	Whinchat	Saxicola rubetra
170	N52.60450 E23.15983	Farmland	Observer	5-5-2018	06:04:00	KK	Sedge warbler	Acrocephalus schoenobaenus
170	N52.60450 E23.15983	Farmland	Observer	5-5-2018	06:04:00	KK	Black-tailed godwit	Limosa limosa
170	N52.60450 E23.15983	Farmland	Observer	5-5-2018	06:04:00	KK	Eurasian skylark	Alauda arvensis
171	N52.61069 E23.15723	Farmland	Observer	5-5-2018	06:25:00	KK	Northern lapwing	Vanellus vanellus
171	N52.61069 E23.15723	Farmland	Observer	5-5-2018	06:25:00	KK	Barn swallow	Hirundo rustica
171	N52.61069 E23.15723	Farmland	Observer	5-5-2018	06:25:00	KK	Common wood pigeon	Columba palumbus
171	N52.61069 E23.15723	Farmland	Observer	5-5-2018	06:25:00	KK	Common snipe	Gallinago gallinago
171	N52.61069 E23.15723	Farmland	Observer	5-5-2018	06:25:00	KK	Common chiffchaff	Phylloscopus collybita
171	N52.61069 E23.15723	Farmland	Observer	5-5-2018	06:25:00	KK	Whinchat	Saxicola rubetra
171	N52.61069 E23.15723	Farmland	Observer	5-5-2018	06:25:00	KK	Common reed bunting	Emberiza schoeniclus
171	N52.61069 E23.15723	Farmland	Observer	5-5-2018	06:25:00	KK	Eurasian skylark	Alauda arvensis
171	N52.61069 E23.15723	Farmland	Observer	5-5-2018	06:25:00	KK	Thrush nightingale	Luscinia luscinia
171	N52.61069 E23.15723	Farmland	Observer	5-5-2018	06:25:00	KK	Meadow pipit	Anthus pratensis
171	N52.61069 E23.15723	Farmland	Observer	5-5-2018	06:25:00	KK	Yellowhammer	Emberiza citrinella
171	N52.61069 E23.15723	Farmland	Observer	5-5-2018	06:25:00	KK	Common crane	Grus grus
172	N52.61378 E23.14963	Forest	Observer	2018-05-05	06:02:00	MB	Grey heron	Ardea cinerea
172	N52.61378 E23.14963	Forest	Observer	2018-05-05	06:02:00	MB	Common wood pigeon	Columba palumbus
172	N52.61378 E23.14963	Forest	Observer	2018-05-05	06:02:00	MB	Common cuckoo	Cuculus canorus
172	N52.61378 E23.14963	Forest	Observer	2018-05-05	06:02:00	MB	Goldcrest	Regulus regulus
172	N52.61378 E23.14963	Forest	Observer	2018-05-05	06:02:00	MB	Willow warbler	Phylloscopus trochilus
172	N52.61378 E23.14963	Forest	Observer	2018-05-05	06:02:00	MB	Common chiffchaff	Phylloscopus collybita
172	N52.61378 E23.14963	Forest	Observer	2018-05-05	06:02:00	MB	Tree pipit	Anthus trivialis
172	N52.61378 E23.14963	Forest	Observer	2018-05-05	06:02:00	MB	Wood warbler	Phylloscopus sibilatrix
172	N52.61378 E23.14963	Forest	Observer	2018-05-05	06:02:00	MB	Common chaffinch	Fringilla coelebs
173	N52.61368 E23.15799	Forest	Observer	2018-05-05	05:46:00	MB	Hawfinch	Coccothraustes coccothraustes
173	N52.61368 E23.15799	Forest	Observer	2018-05-05	05:46:00	MB	Common wood pigeon	Columba palumbus
173	N52.61368 E23.15799	Forest	Observer	2018-05-05	05:46:00	MB	Common cuckoo	Cuculus canorus
173	N52.61368 E23.15799	Forest	Observer	2018-05-05	05:46:00	MB	Willow warbler	Phylloscopus trochilus
173	N52.61368 E23.15799	Forest	Observer	2018-05-05	05:46:00	MB	Common chiffchaff	Phylloscopus collybita
173	N52.61368 E23.15799	Forest	Observer	2018-05-05	05:46:00	MB	Eurasian jay	Garrulus glandarius
173	N52.61368 E23.15799	Forest	Observer	2018-05-05	05:46:00	MB	Black-headed gull	Chroicocephalus ridibundus
173	N52.61368 E23.15799	Forest	Observer	2018-05-05	05:46:00	MB	Tree pipit	Anthus trivialis
173	N52.61368 E23.15799	Forest	Observer	2018-05-05	05:46:00	MB	European turtle dove	Streptopelia turtur
173	N52.61368 E23.15799	Forest	Observer	2018-05-05	05:46:00	MB	Eurasian golden oriole	Oriolus oriolus
173	N52.61368 E23.15799	Forest	Observer	2018-05-05	05:46:00	MB	Common chaffinch	Fringilla coelebs
173	N52.61368 E23.15799	Forest	Observer	2018-05-05	05:46:00	MB	Common crane	Grus grus
174	N52.61583 E23.14140	Forest	Observer	2018-05-05	05:29:00	MB	Common raven	Corvus corax
174	N52.61583 E23.14140	Forest	Observer	2018-05-05	05:29:00	MB	Common snipe	Gallinago gallinago
174	N52.61583 E23.14140	Forest	Observer	2018-05-05	05:29:00	MB	Common cuckoo	Cuculus canorus
174	N52.61583 E23.14140	Forest	Observer	2018-05-05	05:29:00	MB	Willow warbler	Phylloscopus trochilus
174	N52.61583 E23.14140	Forest	Observer	2018-05-05	05:29:00	MB	Common chiffchaff	Phylloscopus collybita
174	N52.61583 E23.14140	Forest	Observer	2018-05-05	05:29:00	MB	European robin	Erithacus rubecula
174	N52.61583 E23.14140	Forest	Observer	2018-05-05	05:29:00	MB	Eurasian skylark	Alauda arvensis
174	N52.61583 E23.14140	Forest	Observer	2018-05-05	05:29:00	MB	Song thrush	Turdus philomelos
174	N52.61583 E23.14140	Forest	Observer	2018-05-05	05:29:00	MB	Tree pipit	Anthus trivialis
174	N52.61583 E23.14140	Forest	Observer	2018-05-05	05:29:00	MB	Wood warbler	Phylloscopus sibilatrix
174	N52.61583 E23.14140	Forest	Observer	2018-05-05	05:29:00	MB	Common chaffinch	Fringilla coelebs
174	N52.61583 E23.14140	Forest	Observer	2018-05-05	05:29:00	MB	Common crane	Grus grus
175	N52.61640 E23.11673	Forest	Observer	2018-05-05	05:11:00	MB	Great tit	Parus major
175	N52.61640 E23.11673	Forest	Observer	2018-05-05	05:11:00	MB	Common wood pigeon	Columba palumbus
175	N52.61640 E23.11673	Forest	Observer	2018-05-05	05:11:00	MB	Eurasian blackcap	Sylvia atricapilla
175	N52.61640 E23.11673	Forest	Observer	2018-05-05	05:11:00	MB	Common blackbird	Turdus merula
175	N52.61640 E23.11673	Forest	Observer	2018-05-05	05:11:00	MB	Mute swan	Cygnus olor
175	N52.61640 E23.11673	Forest	Observer	2018-05-05	05:11:00	MB	Eurasian blue tit	Cyanistes caeruleus
175	N52.61640 E23.11673	Forest	Observer	2018-05-05	05:11:00	MB	Goldcrest	Regulus regulus
175	N52.61640 E23.11673	Forest	Observer	2018-05-05	05:11:00	MB	Willow warbler	Phylloscopus trochilus
175	N52.61640 E23.11673	Forest	Observer	2018-05-05	05:11:00	MB	Common chiffchaff	Phylloscopus collybita
175	N52.61640 E23.11673	Forest	Observer	2018-05-05	05:11:00	MB	Song thrush	Turdus philomelos
175	N52.61640 E23.11673	Forest	Observer	2018-05-05	05:11:00	MB	Tree pipit	Anthus trivialis
175	N52.61640 E23.11673	Forest	Observer	2018-05-05	05:11:00	MB	Wood warbler	Phylloscopus sibilatrix
175	N52.61640 E23.11673	Forest	Observer	2018-05-05	05:11:00	MB	Common chaffinch	Fringilla coelebs
176	N52.62135 E23.19246	Farmland	Observer	2018-05-06	06:12:00	MB	White stork	Ciconia ciconia
176	N52.62135 E23.19246	Farmland	Observer	2018-05-06	06:12:00	MB	Eurasian hoopoe	Upupa epops
176	N52.62135 E23.19246	Farmland	Observer	2018-05-06	06:12:00	MB	Red-backed shrike	Lanius collurio
176	N52.62135 E23.19246	Farmland	Observer	2018-05-06	06:12:00	MB	Common blackbird	Turdus merula
176	N52.62135 E23.19246	Farmland	Observer	2018-05-06	06:12:00	MB	Common cuckoo	Cuculus canorus
176	N52.62135 E23.19246	Farmland	Observer	2018-05-06	06:12:00	MB	Whinchat	Saxicola rubetra
176	N52.62135 E23.19246	Farmland	Observer	2018-05-06	06:12:00	MB	Eurasian skylark	Alauda arvensis
176	N52.62135 E23.19246	Farmland	Observer	2018-05-06	06:12:00	MB	Thrush nightingale	Luscinia luscinia
176	N52.62135 E23.19246	Farmland	Observer	2018-05-06	06:12:00	MB	Common starling	Sturnus vulgaris
176	N52.62135 E23.19246	Farmland	Observer	2018-05-06	06:12:00	MB	Song thrush	Turdus philomelos
176	N52.62135 E23.19246	Farmland	Observer	2018-05-06	06:12:00	MB	Meadow pipit	Anthus pratensis
176	N52.62135 E23.19246	Farmland	Observer	2018-05-06	06:12:00	MB	Yellowhammer	Emberiza citrinella
176	N52.62135 E23.19246	Farmland	Observer	2018-05-06	06:12:00	MB	Common crane	Grus grus
177	N52.62538 E23.18311	Farmland	Observer	2018-05-06	05:53:00	MB	Eurasian hoopoe	Upupa epops
177	N52.62538 E23.18311	Farmland	Observer	2018-05-06	05:53:00	MB	Red-backed shrike	Lanius collurio
177	N52.62538 E23.18311	Farmland	Observer	2018-05-06	05:53:00	MB	Eurasian wryneck	Jynx torquilla
177	N52.62538 E23.18311	Farmland	Observer	2018-05-06	05:53:00	MB	Common snipe	Gallinago gallinago
177	N52.62538 E23.18311	Farmland	Observer	2018-05-06	05:53:00	MB	Common cuckoo	Cuculus canorus
177	N52.62538 E23.18311	Farmland	Observer	2018-05-06	05:53:00	MB	Willow warbler	Phylloscopus trochilus
177	N52.62538 E23.18311	Farmland	Observer	2018-05-06	05:53:00	MB	Common reed bunting	Emberiza schoeniclus
177	N52.62538 E23.18311	Farmland	Observer	2018-05-06	05:53:00	MB	Sedge warbler	Acrocephalus schoenobaenus
177	N52.62538 E23.18311	Farmland	Observer	2018-05-06	05:53:00	MB	Common starling	Sturnus vulgaris
177	N52.62538 E23.18311	Farmland	Observer	2018-05-06	05:53:00	MB	Yellowhammer	Emberiza citrinella
177	N52.62538 E23.18311	Farmland	Observer	2018-05-06	05:53:00	MB	European turtle dove	Streptopelia turtur
177	N52.62538 E23.18311	Farmland	Observer	2018-05-06	05:53:00	MB	Eurasian golden oriole	Oriolus oriolus
177	N52.62538 E23.18311	Farmland	Observer	2018-05-06	05:53:00	MB	Common crane	Grus grus
178	N52.62058 E23.17608	Farmland	Observer	2018-05-06	05:32:00	MB	Corncrake	Crex crex
178	N52.62058 E23.17608	Farmland	Observer	2018-05-06	05:32:00	MB	Eurasian hoopoe	Upupa epops
178	N52.62058 E23.17608	Farmland	Observer	2018-05-06	05:32:00	MB	Red-backed shrike	Lanius collurio
178	N52.62058 E23.17608	Farmland	Observer	2018-05-06	05:32:00	MB	Common wood pigeon	Columba palumbus
178	N52.62058 E23.17608	Farmland	Observer	2018-05-06	05:32:00	MB	Common snipe	Gallinago gallinago
178	N52.62058 E23.17608	Farmland	Observer	2018-05-06	05:32:00	MB	Common cuckoo	Cuculus canorus
178	N52.62058 E23.17608	Farmland	Observer	2018-05-06	05:32:00	MB	Whinchat	Saxicola rubetra
178	N52.62058 E23.17608	Farmland	Observer	2018-05-06	05:32:00	MB	Sedge warbler	Acrocephalus schoenobaenus
178	N52.62058 E23.17608	Farmland	Observer	2018-05-06	05:32:00	MB	Eurasian skylark	Alauda arvensis
178	N52.62058 E23.17608	Farmland	Observer	2018-05-06	05:32:00	MB	Thrush nightingale	Luscinia luscinia
178	N52.62058 E23.17608	Farmland	Observer	2018-05-06	05:32:00	MB	Common starling	Sturnus vulgaris
178	N52.62058 E23.17608	Farmland	Observer	2018-05-06	05:32:00	MB	Meadow pipit	Anthus pratensis
178	N52.62058 E23.17608	Farmland	Observer	2018-05-06	05:32:00	MB	European turtle dove	Streptopelia turtur
179	N52.60376 E23.10403	Forest	Observer	6-5-2018	05:20:00	KK	Great tit	Parus major
179	N52.60376 E23.10403	Forest	Observer	6-5-2018	05:20:00	KK	Great spotted woodpecker	Dendrocopos major
179	N52.60376 E23.10403	Forest	Observer	6-5-2018	05:20:00	KK	Common cuckoo	Cuculus canorus
179	N52.60376 E23.10403	Forest	Observer	6-5-2018	05:20:00	KK	Eurasian blue tit	Cyanistes caeruleus
179	N52.60376 E23.10403	Forest	Observer	6-5-2018	05:20:00	KK	Common chiffchaff	Phylloscopus collybita
179	N52.60376 E23.10403	Forest	Observer	6-5-2018	05:20:00	KK	Eurasian jay	Garrulus glandarius
179	N52.60376 E23.10403	Forest	Observer	6-5-2018	05:20:00	KK	Song thrush	Turdus philomelos
179	N52.60376 E23.10403	Forest	Observer	6-5-2018	05:20:00	KK	Common chaffinch	Fringilla coelebs
179	N52.60376 E23.10403	Forest	Observer	6-5-2018	05:20:00	KK	Common crane	Grus grus
180	N52.60627 E23.09729	Forest	Observer	6-5-2018	05:46:00	KK	Great spotted woodpecker	Dendrocopos major
180	N52.60627 E23.09729	Forest	Observer	6-5-2018	05:46:00	KK	Common wood pigeon	Columba palumbus
180	N52.60627 E23.09729	Forest	Observer	6-5-2018	05:46:00	KK	Eurasian blackcap	Sylvia atricapilla
180	N52.60627 E23.09729	Forest	Observer	6-5-2018	05:46:00	KK	Common blackbird	Turdus merula
180	N52.60627 E23.09729	Forest	Observer	6-5-2018	05:46:00	KK	Common raven	Corvus corax
180	N52.60627 E23.09729	Forest	Observer	6-5-2018	05:46:00	KK	Common cuckoo	Cuculus canorus
180	N52.60627 E23.09729	Forest	Observer	6-5-2018	05:46:00	KK	Common chiffchaff	Phylloscopus collybita
180	N52.60627 E23.09729	Forest	Observer	6-5-2018	05:46:00	KK	European robin	Erithacus rubecula
180	N52.60627 E23.09729	Forest	Observer	6-5-2018	05:46:00	KK	Coal tit	Periparus ater
180	N52.60627 E23.09729	Forest	Observer	6-5-2018	05:46:00	KK	Wood warbler	Phylloscopus sibilatrix
180	N52.60627 E23.09729	Forest	Observer	6-5-2018	05:46:00	KK	Eurasian golden oriole	Oriolus oriolus
180	N52.60627 E23.09729	Forest	Observer	6-5-2018	05:46:00	KK	Common chaffinch	Fringilla coelebs
180	N52.60627 E23.09729	Forest	Observer	6-5-2018	05:46:00	KK	Common crane	Grus grus
181	N52.61134 E23.09298	Forest	Observer	6-5-2018	06:08:00	KK	Common blackbird	Turdus merula
181	N52.61134 E23.09298	Forest	Observer	6-5-2018	06:08:00	KK	Common cuckoo	Cuculus canorus
181	N52.61134 E23.09298	Forest	Observer	6-5-2018	06:08:00	KK	Willow warbler	Phylloscopus trochilus
181	N52.61134 E23.09298	Forest	Observer	6-5-2018	06:08:00	KK	Common chiffchaff	Phylloscopus collybita
181	N52.61134 E23.09298	Forest	Observer	6-5-2018	06:08:00	KK	Coal tit	Periparus ater
181	N52.61134 E23.09298	Forest	Observer	6-5-2018	06:08:00	KK	European turtle dove	Streptopelia turtur
182	N52.61608 E23.09444	Forest	Observer	6-5-2018	06:38:00	KK	European crested tit	Parus cristatus
182	N52.61134 E23.09299	Forest	Observer	6-5-2018	06:38:00	KK	Great spotted woodpecker	Dendrocopos major
182	N52.61608 E23.09445	Forest	Observer	6-5-2018	06:38:00	KK	Common snipe	Gallinago gallinago
182	N52.61134 E23.09300	Forest	Observer	6-5-2018	06:38:00	KK	Common cuckoo	Cuculus canorus
182	N52.61608 E23.09446	Forest	Observer	6-5-2018	06:38:00	KK	Willow warbler	Phylloscopus trochilus
182	N52.61608 E23.09447	Forest	Observer	6-5-2018	06:38:00	KK	Common chaffinch	Fringilla coelebs
182	N52.61134 E23.09302	Forest	Observer	6-5-2018	06:38:00	KK	Common crane	Grus grus
183	N52.59361 E23.15791	Farmland	Observer	2018-05-06	06:38:00	MB	White stork	Ciconia ciconia
183	N52.59361 E23.15791	Farmland	Observer	2018-05-06	06:38:00	MB	Common whitethroat	Sylvia communis
183	N52.59361 E23.15791	Farmland	Observer	2018-05-06	06:38:00	MB	Northern lapwing	Vanellus vanellus
183	N52.59361 E23.15791	Farmland	Observer	2018-05-06	06:38:00	MB	Barn swallow	Hirundo rustica
183	N52.59361 E23.15791	Farmland	Observer	2018-05-06	06:38:00	MB	Red-backed shrike	Lanius collurio
183	N52.59361 E23.15791	Farmland	Observer	2018-05-06	06:38:00	MB	Common wood pigeon	Columba palumbus
183	N52.59361 E23.15791	Farmland	Observer	2018-05-06	06:38:00	MB	Eurasian wryneck	Jynx torquilla
183	N52.59361 E23.15791	Farmland	Observer	2018-05-06	06:38:00	MB	Common cuckoo	Cuculus canorus
183	N52.59361 E23.15791	Farmland	Observer	2018-05-06	06:38:00	MB	Fieldfare	Turdus pilaris
183	N52.59361 E23.15791	Farmland	Observer	2018-05-06	06:38:00	MB	Western yellow wagtail	Motacilla flava
183	N52.59361 E23.15791	Farmland	Observer	2018-05-06	06:38:00	MB	Whinchat	Saxicola rubetra
183	N52.59361 E23.15791	Farmland	Observer	2018-05-06	06:38:00	MB	Eurasian skylark	Alauda arvensis
183	N52.59361 E23.15791	Farmland	Observer	2018-05-06	06:38:00	MB	Thrush nightingale	Luscinia luscinia
183	N52.59361 E23.15791	Farmland	Observer	2018-05-06	06:38:00	MB	Meadow pipit	Anthus pratensis
183	N52.59361 E23.15791	Farmland	Observer	2018-05-06	06:38:00	MB	Yellowhammer	Emberiza citrinella
183	N52.59361 E23.15791	Farmland	Observer	2018-05-06	06:38:00	MB	Hooded crow	Corvus cornix
183	N52.59361 E23.15791	Farmland	Observer	2018-05-06	06:38:00	MB	Common crane	Grus grus
120	N52.58348 E23.30197	Forest	Observer corr	2018-04-29	05:50:00	MB	Great tit	Parus major
120	N52.58348 E23.30197	Forest	Observer corr	2018-04-29	05:50:00	MB	Great spotted woodpecker	Dendrocopos major
120	N52.58348 E23.30197	Forest	Observer corr	2018-04-29	05:50:00	MB	Common wood pigeon	Columba palumbus
120	N52.58348 E23.30197	Forest	Observer corr	2018-04-29	05:50:00	MB	Eurasian blackcap	Sylvia atricapilla
120	N52.58348 E23.30197	Forest	Observer corr	2018-04-29	05:50:00	MB	Eurasian blue tit	Cyanistes caeruleus
120	N52.58348 E23.30197	Forest	Observer corr	2018-04-29	05:50:00	MB	Willow warbler	Phylloscopus trochilus
120	N52.58348 E23.30197	Forest	Observer corr	2018-04-29	05:50:00	MB	Common chiffchaff	Phylloscopus collybita
120	N52.58348 E23.30197	Forest	Observer corr	2018-04-29	05:50:00	MB	Song thrush	Turdus philomelos
120	N52.58348 E23.30197	Forest	Observer corr	2018-04-29	05:50:00	MB	Common chaffinch	Fringilla coelebs
121	N52.58370 E23.29592	Forest	Observer corr	2018-04-29	06:11:00	MB	Eurasian blackcap	Sylvia atricapilla
121	N52.58370 E23.29592	Forest	Observer corr	2018-04-29	06:11:00	MB	Common blackbird	Turdus merula
121	N52.58370 E23.29592	Forest	Observer corr	2018-04-29	06:11:00	MB	Common chiffchaff	Phylloscopus collybita
121	N52.58370 E23.29592	Forest	Observer corr	2018-04-29	06:11:00	MB	Dunnock	Prunella modularis
121	N52.58370 E23.29592	Forest	Observer corr	2018-04-29	06:11:00	MB	European robin	Erithacus rubecula
121	N52.58370 E23.29592	Forest	Observer corr	2018-04-29	06:11:00	MB	Thrush nightingale	Luscinia luscinia
121	N52.58370 E23.29592	Forest	Observer corr	2018-04-29	06:11:00	MB	Common starling	Sturnus vulgaris
121	N52.58370 E23.29592	Forest	Observer corr	2018-04-29	06:11:00	MB	Common chaffinch	Fringilla coelebs
122	N52.59135 E23.30347	Forest	Observer corr	2018-04-29	06:09:00	KK	Common wood pigeon	Columba palumbus
122	N52.59135 E23.30347	Forest	Observer corr	2018-04-29	06:09:00	KK	Eurasian blackcap	Sylvia atricapilla
122	N52.59135 E23.30347	Forest	Observer corr	2018-04-29	06:09:00	KK	Common blackbird	Turdus merula
122	N52.59135 E23.30347	Forest	Observer corr	2018-04-29	06:09:00	KK	Common cuckoo	Cuculus canorus
122	N52.59135 E23.30347	Forest	Observer corr	2018-04-29	06:09:00	KK	Willow warbler	Phylloscopus trochilus
122	N52.59135 E23.30347	Forest	Observer corr	2018-04-29	06:09:00	KK	Common chiffchaff	Phylloscopus collybita
122	N52.59135 E23.30347	Forest	Observer corr	2018-04-29	06:09:00	KK	Eurasian jay	Garrulus glandarius
122	N52.59135 E23.30347	Forest	Observer corr	2018-04-29	06:09:00	KK	Song thrush	Turdus philomelos
122	N52.59135 E23.30347	Forest	Observer corr	2018-04-29	06:09:00	KK	Common chaffinch	Fringilla coelebs
123	N52.59170 E23.29528	Forest	Observer corr	2018-04-29	06:42:00	KK	Great tit	Parus major
123	N52.59170 E23.29528	Forest	Observer corr	2018-04-29	06:42:00	KK	Eurasian blackcap	Sylvia atricapilla
123	N52.59170 E23.29528	Forest	Observer corr	2018-04-29	06:42:00	KK	Common blackbird	Turdus merula
123	N52.59170 E23.29528	Forest	Observer corr	2018-04-29	06:42:00	KK	Common raven	Corvus corax
123	N52.59170 E23.29528	Forest	Observer corr	2018-04-29	06:42:00	KK	Common cuckoo	Cuculus canorus
123	N52.59170 E23.29528	Forest	Observer corr	2018-04-29	06:42:00	KK	Common chiffchaff	Phylloscopus collybita
123	N52.59170 E23.29528	Forest	Observer corr	2018-04-29	06:42:00	KK	Song thrush	Turdus philomelos
123	N52.59170 E23.29528	Forest	Observer corr	2018-04-29	06:42:00	KK	Wood warbler	Phylloscopus sibilatrix
123	N52.59170 E23.29528	Forest	Observer corr	2018-04-29	06:42:00	KK	Common chaffinch	Fringilla coelebs
124	N52.59152 E23.28841	Forest	Observer corr	2018-04-29	07:09:00	KK	Great tit	Parus major
124	N52.59152 E23.28841	Forest	Observer corr	2018-04-29	07:09:00	KK	Willow tit	Poecile montanus
124	N52.59152 E23.28841	Forest	Observer corr	2018-04-29	07:09:00	KK	Great spotted woodpecker	Dendrocopos major
124	N52.59152 E23.28841	Forest	Observer corr	2018-04-29	07:09:00	KK	Hawfinch	Coccothraustes coccothraustes
124	N52.59152 E23.28841	Forest	Observer corr	2018-04-29	07:09:00	KK	Common blackbird	Turdus merula
124	N52.59152 E23.28841	Forest	Observer corr	2018-04-29	07:09:00	KK	Common raven	Corvus corax
124	N52.59152 E23.28841	Forest	Observer corr	2018-04-29	07:09:00	KK	Common cuckoo	Cuculus canorus
124	N52.59152 E23.28841	Forest	Observer corr	2018-04-29	07:09:00	KK	Common chiffchaff	Phylloscopus collybita
124	N52.59152 E23.28841	Forest	Observer corr	2018-04-29	07:09:00	KK	Coal tit	Periparus ater
124	N52.59152 E23.28841	Forest	Observer corr	2018-04-29	07:09:00	KK	Wood warbler	Phylloscopus sibilatrix
124	N52.59152 E23.28841	Forest	Observer corr	2018-04-29	07:09:00	KK	Eurasian golden oriole	Oriolus oriolus
124	N52.59152 E23.28841	Forest	Observer corr	2018-04-29	07:09:00	KK	Common chaffinch	Fringilla coelebs
124	N52.59152 E23.28841	Forest	Observer corr	2018-04-29	07:09:00	KK	Common crane	Grus grus
125	N52.59180 E23.28259	Forest	Observer corr	2018-04-29	07:42:00	KK	Great tit	Parus major
125	N52.59180 E23.28259	Forest	Observer corr	2018-04-29	07:42:00	KK	Lesser spotted woodpecker	Dryobates minor
125	N52.59180 E23.28259	Forest	Observer corr	2018-04-29	07:42:00	KK	Common wood pigeon	Columba palumbus
125	N52.59180 E23.28259	Forest	Observer corr	2018-04-29	07:42:00	KK	Eurasian blackcap	Sylvia atricapilla
125	N52.59180 E23.28259	Forest	Observer corr	2018-04-29	07:42:00	KK	Common blackbird	Turdus merula
125	N52.59180 E23.28259	Forest	Observer corr	2018-04-29	07:42:00	KK	Common cuckoo	Cuculus canorus
125	N52.59180 E23.28259	Forest	Observer corr	2018-04-29	07:42:00	KK	European pied flycatcher	Ficedula hypoleuca
125	N52.59180 E23.28259	Forest	Observer corr	2018-04-29	07:42:00	KK	Common chiffchaff	Phylloscopus collybita
125	N52.59180 E23.28259	Forest	Observer corr	2018-04-29	07:42:00	KK	Common chaffinch	Fringilla coelebs
125	N52.59180 E23.28259	Forest	Observer corr	2018-04-29	07:42:00	KK	Common firecrest	Regulus ignicapilla
126	N52.59157 E23.26694	Farmland	Observer corr	2018-04-29	06:36:00	MB	White stork	Ciconia ciconia
126	N52.59157 E23.26694	Farmland	Observer corr	2018-04-29	06:36:00	MB	Northern lapwing	Vanellus vanellus
126	N52.59157 E23.26694	Farmland	Observer corr	2018-04-29	06:36:00	MB	Corncrake	Crex crex
126	N52.59157 E23.26694	Farmland	Observer corr	2018-04-29	06:36:00	MB	Common wood pigeon	Columba palumbus
126	N52.59157 E23.26694	Farmland	Observer corr	2018-04-29	06:36:00	MB	Common raven	Corvus corax
126	N52.59157 E23.26694	Farmland	Observer corr	2018-04-29	06:36:00	MB	Mallard	Anas platyrhynchos
126	N52.59157 E23.26694	Farmland	Observer corr	2018-04-29	06:36:00	MB	Common snipe	Gallinago gallinago
126	N52.59157 E23.26694	Farmland	Observer corr	2018-04-29	06:36:00	MB	Common cuckoo	Cuculus canorus
126	N52.59157 E23.26694	Farmland	Observer corr	2018-04-29	06:36:00	MB	Whinchat	Saxicola rubetra
126	N52.59157 E23.26694	Farmland	Observer corr	2018-04-29	06:36:00	MB	Common reed bunting	Emberiza schoeniclus
126	N52.59157 E23.26694	Farmland	Observer corr	2018-04-29	06:36:00	MB	Sedge warbler	Acrocephalus schoenobaenus
126	N52.59157 E23.26694	Farmland	Observer corr	2018-04-29	06:36:00	MB	Eurasian skylark	Alauda arvensis
126	N52.59157 E23.26694	Farmland	Observer corr	2018-04-29	06:36:00	MB	Thrush nightingale	Luscinia luscinia
126	N52.59157 E23.26694	Farmland	Observer corr	2018-04-29	06:36:00	MB	Eurasian magpie	Pica pica
126	N52.59157 E23.26694	Farmland	Observer corr	2018-04-29	06:36:00	MB	Common starling	Sturnus vulgaris
126	N52.59157 E23.26694	Farmland	Observer corr	2018-04-29	06:36:00	MB	Common grasshopper warbler	Locustella naevia
126	N52.59157 E23.26694	Farmland	Observer corr	2018-04-29	06:36:00	MB	Common crane	Grus grus
127	N52.58389 E23.27632	Farmland	Observer corr	2018-04-29	07:28:00	MB	White stork	Ciconia ciconia
127	N52.58389 E23.27632	Farmland	Observer corr	2018-04-29	07:28:00	MB	Northern lapwing	Vanellus vanellus
127	N52.58389 E23.27632	Farmland	Observer corr	2018-04-29	07:28:00	MB	Barn swallow	Hirundo rustica
127	N52.58389 E23.27632	Farmland	Observer corr	2018-04-29	07:28:00	MB	Common blackbird	Turdus merula
127	N52.58389 E23.27632	Farmland	Observer corr	2018-04-29	07:28:00	MB	Mallard	Anas platyrhynchos
127	N52.58389 E23.27632	Farmland	Observer corr	2018-04-29	07:28:00	MB	Common snipe	Gallinago gallinago
127	N52.58389 E23.27632	Farmland	Observer corr	2018-04-29	07:28:00	MB	Common cuckoo	Cuculus canorus
127	N52.58389 E23.27632	Farmland	Observer corr	2018-04-29	07:28:00	MB	Common buzzard	Buteo buteo
127	N52.58389 E23.27632	Farmland	Observer corr	2018-04-29	07:28:00	MB	Western yellow wagtail	Motacilla flava
127	N52.58389 E23.27632	Farmland	Observer corr	2018-04-29	07:28:00	MB	Whinchat	Saxicola rubetra
127	N52.58389 E23.27632	Farmland	Observer corr	2018-04-29	07:28:00	MB	Green sandpiper	Tringa ochropus
127	N52.58389 E23.27632	Farmland	Observer corr	2018-04-29	07:28:00	MB	Eurasian skylark	Alauda arvensis
127	N52.58389 E23.27632	Farmland	Observer corr	2018-04-29	07:28:00	MB	Eurasian magpie	Pica pica
127	N52.58389 E23.27632	Farmland	Observer corr	2018-04-29	07:28:00	MB	Common starling	Sturnus vulgaris
127	N52.58389 E23.27632	Farmland	Observer corr	2018-04-29	07:28:00	MB	Meadow pipit	Anthus pratensis
127	N52.58389 E23.27632	Farmland	Observer corr	2018-04-29	07:28:00	MB	Eurasian golden oriole	Oriolus oriolus
128	N52.59148 E23.27461	Forest	Observer corr	2018-04-30	05:54:00	MB	Great tit	Parus major
128	N52.59148 E23.27461	Forest	Observer corr	2018-04-30	05:54:00	MB	Hawfinch	Coccothraustes coccothraustes
128	N52.59148 E23.27461	Forest	Observer corr	2018-04-30	05:54:00	MB	Common blackbird	Turdus merula
128	N52.59148 E23.27461	Forest	Observer corr	2018-04-30	05:54:00	MB	Common cuckoo	Cuculus canorus
128	N52.59148 E23.27461	Forest	Observer corr	2018-04-30	05:54:00	MB	Common chiffchaff	Phylloscopus collybita
128	N52.59148 E23.27461	Forest	Observer corr	2018-04-30	05:54:00	MB	Coal tit	Periparus ater
128	N52.59148 E23.27461	Forest	Observer corr	2018-04-30	05:54:00	MB	Tree pipit	Anthus trivialis
128	N52.59148 E23.27461	Forest	Observer corr	2018-04-30	05:54:00	MB	Wood warbler	Phylloscopus sibilatrix
128	N52.59148 E23.27461	Forest	Observer corr	2018-04-30	05:54:00	MB	Common chaffinch	Fringilla coelebs
129	N52.58433 E23.26913	Farmland	Observer corr	30-4-2018	06:21:00	KK	Northern lapwing	Vanellus vanellus
129	N52.58433 E23.26913	Farmland	Observer corr	30-4-2018	06:21:00	KK	Mallard	Anas platyrhynchos
129	N52.58433 E23.26913	Farmland	Observer corr	30-4-2018	06:21:00	KK	Common cuckoo	Cuculus canorus
129	N52.58433 E23.26913	Farmland	Observer corr	30-4-2018	06:21:00	KK	Eurasian skylark	Alauda arvensis
129	N52.58433 E23.26913	Farmland	Observer corr	30-4-2018	06:21:00	KK	Thrush nightingale	Luscinia luscinia
129	N52.58433 E23.26913	Farmland	Observer corr	30-4-2018	06:21:00	KK	Common grasshopper warbler	Locustella naevia
130	N52.59204 E23.24446	Farmland	Observer corr	30-4-2018	07:57:00	KK	Great spotted woodpecker	Dendrocopos major
130	N52.59204 E23.24446	Farmland	Observer corr	30-4-2018	07:57:00	KK	Common raven	Corvus corax
130	N52.59204 E23.24446	Farmland	Observer corr	30-4-2018	07:57:00	KK	Whinchat	Saxicola rubetra
130	N52.59204 E23.24446	Farmland	Observer corr	30-4-2018	07:57:00	KK	Common reed bunting	Emberiza schoeniclus
130	N52.59204 E23.24446	Farmland	Observer corr	30-4-2018	07:57:00	KK	Sedge warbler	Acrocephalus schoenobaenus
130	N52.59204 E23.24446	Farmland	Observer corr	30-4-2018	07:57:00	KK	Eurasian skylark	Alauda arvensis
130	N52.59204 E23.24446	Farmland	Observer corr	30-4-2018	07:57:00	KK	Thrush nightingale	Luscinia luscinia
130	N52.59204 E23.24446	Farmland	Observer corr	30-4-2018	07:57:00	KK	Great reed warbler	Acrocephalus arundinaceus
131	N52.58856 E23.25077	Farmland	Observer corr	30-4-2018	07:19:00	KK	Barn swallow	Hirundo rustica
131	N52.58856 E23.25077	Farmland	Observer corr	30-4-2018	07:19:00	KK	Common wood pigeon	Columba palumbus
131	N52.58856 E23.25077	Farmland	Observer corr	30-4-2018	07:19:00	KK	Common blackbird	Turdus merula
131	N52.58856 E23.25077	Farmland	Observer corr	30-4-2018	07:19:00	KK	Common raven	Corvus corax
131	N52.58856 E23.25077	Farmland	Observer corr	30-4-2018	07:19:00	KK	Common cuckoo	Cuculus canorus
131	N52.58856 E23.25077	Farmland	Observer corr	30-4-2018	07:19:00	KK	Sedge warbler	Acrocephalus schoenobaenus
131	N52.58856 E23.25077	Farmland	Observer corr	30-4-2018	07:19:00	KK	Eurasian skylark	Alauda arvensis
131	N52.58856 E23.25077	Farmland	Observer corr	30-4-2018	07:19:00	KK	Eurasian golden oriole	Oriolus oriolus
132	N52.58556 E23.25694	Farmland	Observer corr	30-4-2018	06:54:00	KK	Common whitethroat	Sylvia communis
132	N52.58556 E23.25694	Farmland	Observer corr	30-4-2018	06:54:00	KK	Eurasian hoopoe	Upupa epops
132	N52.58556 E23.25694	Farmland	Observer corr	30-4-2018	06:54:00	KK	Common wood pigeon	Columba palumbus
132	N52.58556 E23.25694	Farmland	Observer corr	30-4-2018	06:54:00	KK	Common raven	Corvus corax
132	N52.58556 E23.25694	Farmland	Observer corr	30-4-2018	06:54:00	KK	Common snipe	Gallinago gallinago
132	N52.58556 E23.25694	Farmland	Observer corr	30-4-2018	06:54:00	KK	Common cuckoo	Cuculus canorus
132	N52.58556 E23.25694	Farmland	Observer corr	30-4-2018	06:54:00	KK	Willow warbler	Phylloscopus trochilus
132	N52.58556 E23.25694	Farmland	Observer corr	30-4-2018	06:54:00	KK	Sedge warbler	Acrocephalus schoenobaenus
132	N52.58556 E23.25694	Farmland	Observer corr	30-4-2018	06:54:00	KK	Eurasian skylark	Alauda arvensis
132	N52.58556 E23.25694	Farmland	Observer corr	30-4-2018	06:54:00	KK	Thrush nightingale	Luscinia luscinia
132	N52.58556 E23.25694	Farmland	Observer corr	30-4-2018	06:54:00	KK	Song thrush	Turdus philomelos
132	N52.58556 E23.25694	Farmland	Observer corr	30-4-2018	06:54:00	KK	Common grasshopper warbler	Locustella naevia
132	N52.58556 E23.25694	Farmland	Observer corr	30-4-2018	06:54:00	KK	Yellowhammer	Emberiza citrinella
133	N52.58957 E23.22558	Forest	Observer corr	2018-04-30	06:46:00	MB	Common wood pigeon	Columba palumbus
133	N52.58957 E23.22558	Forest	Observer corr	2018-04-30	06:46:00	MB	Eurasian blackcap	Sylvia atricapilla
133	N52.58957 E23.22558	Forest	Observer corr	2018-04-30	06:46:00	MB	Common blackbird	Turdus merula
133	N52.58957 E23.22558	Forest	Observer corr	2018-04-30	06:46:00	MB	Common cuckoo	Cuculus canorus
133	N52.58957 E23.22558	Forest	Observer corr	2018-04-30	06:46:00	MB	Willow warbler	Phylloscopus trochilus
133	N52.58957 E23.22558	Forest	Observer corr	2018-04-30	06:46:00	MB	Eurasian skylark	Alauda arvensis
133	N52.58957 E23.22558	Forest	Observer corr	2018-04-30	06:46:00	MB	Thrush nightingale	Luscinia luscinia
133	N52.58957 E23.22558	Forest	Observer corr	2018-04-30	06:46:00	MB	Common starling	Sturnus vulgaris
133	N52.58957 E23.22558	Forest	Observer corr	2018-04-30	06:46:00	MB	Yellowhammer	Emberiza citrinella
133	N52.58957 E23.22558	Forest	Observer corr	2018-04-30	06:46:00	MB	Hooded crow	Corvus cornix
134	N52.58955 E23.21964	Forest	Observer corr	2018-04-30	07:05:00	MB	Great tit	Parus major
134	N52.58955 E23.21964	Forest	Observer corr	2018-04-30	07:05:00	MB	Eurasian blackcap	Sylvia atricapilla
134	N52.58955 E23.21964	Forest	Observer corr	2018-04-30	07:05:00	MB	Common blackbird	Turdus merula
134	N52.58955 E23.21964	Forest	Observer corr	2018-04-30	07:05:00	MB	Common cuckoo	Cuculus canorus
134	N52.58955 E23.21964	Forest	Observer corr	2018-04-30	07:05:00	MB	Willow warbler	Phylloscopus trochilus
134	N52.58955 E23.21964	Forest	Observer corr	2018-04-30	07:05:00	MB	Common chiffchaff	Phylloscopus collybita
134	N52.58955 E23.21964	Forest	Observer corr	2018-04-30	07:05:00	MB	Thrush nightingale	Luscinia luscinia
134	N52.58955 E23.21964	Forest	Observer corr	2018-04-30	07:05:00	MB	Eurasian jay	Garrulus glandarius
134	N52.58955 E23.21964	Forest	Observer corr	2018-04-30	07:05:00	MB	Eurasian wren	Troglodytes troglodytes
134	N52.58955 E23.21964	Forest	Observer corr	2018-04-30	07:05:00	MB	Common starling	Sturnus vulgaris
134	N52.58955 E23.21964	Forest	Observer corr	2018-04-30	07:05:00	MB	Yellowhammer	Emberiza citrinella
134	N52.58955 E23.21964	Forest	Observer corr	2018-04-30	07:05:00	MB	Hooded crow	Corvus cornix
134	N52.58955 E23.21964	Forest	Observer corr	2018-04-30	07:05:00	MB	Common chaffinch	Fringilla coelebs
135	N52.58512 E23.22078	Farmland	Observer corr	2018-04-30	06:25:00	MB	Northern lapwing	Vanellus vanellus
135	N52.58512 E23.22078	Farmland	Observer corr	2018-04-30	06:25:00	MB	Common wood pigeon	Columba palumbus
135	N52.58512 E23.22078	Farmland	Observer corr	2018-04-30	06:25:00	MB	Common blackbird	Turdus merula
135	N52.58512 E23.22078	Farmland	Observer corr	2018-04-30	06:25:00	MB	Common raven	Corvus corax
135	N52.58512 E23.22078	Farmland	Observer corr	2018-04-30	06:25:00	MB	Common cuckoo	Cuculus canorus
135	N52.58512 E23.22078	Farmland	Observer corr	2018-04-30	06:25:00	MB	Whinchat	Saxicola rubetra
135	N52.58512 E23.22078	Farmland	Observer corr	2018-04-30	06:25:00	MB	Eurasian skylark	Alauda arvensis
135	N52.58512 E23.22078	Farmland	Observer corr	2018-04-30	06:25:00	MB	Thrush nightingale	Luscinia luscinia
135	N52.58512 E23.22078	Farmland	Observer corr	2018-04-30	06:25:00	MB	Meadow pipit	Anthus pratensis
135	N52.58512 E23.22078	Farmland	Observer corr	2018-04-30	06:25:00	MB	Yellowhammer	Emberiza citrinella
135	N52.58512 E23.22078	Farmland	Observer corr	2018-04-30	06:25:00	MB	Common crane	Grus grus
136	N52.61348 E23.24717	Forest	Observer corr	1-5-2018	05:51:00	KK	Eurasian blackcap	Sylvia atricapilla
136	N52.61348 E23.24717	Forest	Observer corr	1-5-2018	05:51:00	KK	Common blackbird	Turdus merula
136	N52.61348 E23.24717	Forest	Observer corr	1-5-2018	05:51:00	KK	Goldcrest	Regulus regulus
136	N52.61348 E23.24717	Forest	Observer corr	1-5-2018	05:51:00	KK	Common buzzard	Buteo buteo
136	N52.61348 E23.24717	Forest	Observer corr	1-5-2018	05:51:00	KK	Common chiffchaff	Phylloscopus collybita
136	N52.61348 E23.24717	Forest	Observer corr	1-5-2018	05:51:00	KK	European robin	Erithacus rubecula
136	N52.61348 E23.24717	Forest	Observer corr	1-5-2018	05:51:00	KK	Eurasian collared dove	Streptopelia decaocto
136	N52.61348 E23.24717	Forest	Observer corr	1-5-2018	05:51:00	KK	Wood warbler	Phylloscopus sibilatrix
136	N52.61348 E23.24717	Forest	Observer corr	1-5-2018	05:51:00	KK	Common chaffinch	Fringilla coelebs
137	N52.61020 E23.25396	Forest	Observer corr	1-5-2018	06:24:00	KK	Great tit	Parus major
137	N52.61020 E23.25396	Forest	Observer corr	1-5-2018	06:24:00	KK	Great spotted woodpecker	Dendrocopos major
137	N52.61020 E23.25396	Forest	Observer corr	1-5-2018	06:24:00	KK	Common wood pigeon	Columba palumbus
137	N52.61020 E23.25396	Forest	Observer corr	1-5-2018	06:24:00	KK	Common blackbird	Turdus merula
137	N52.61020 E23.25396	Forest	Observer corr	1-5-2018	06:24:00	KK	Willow warbler	Phylloscopus trochilus
137	N52.61020 E23.25396	Forest	Observer corr	1-5-2018	06:24:00	KK	European robin	Erithacus rubecula
137	N52.61020 E23.25396	Forest	Observer corr	1-5-2018	06:24:00	KK	Song thrush	Turdus philomelos
137	N52.61020 E23.25396	Forest	Observer corr	1-5-2018	06:24:00	KK	Wood warbler	Phylloscopus sibilatrix
137	N52.61020 E23.25396	Forest	Observer corr	1-5-2018	06:24:00	KK	Common chaffinch	Fringilla coelebs
137	N52.61020 E23.25396	Forest	Observer corr	1-5-2018	06:24:00	KK	Common crane	Grus grus
138	N52.60817 E23.26454	Forest	Observer corr	1-5-2018	07:07:00	KK	Eurasian blackcap	Sylvia atricapilla
138	N52.60817 E23.26454	Forest	Observer corr	1-5-2018	07:07:00	KK	Common cuckoo	Cuculus canorus
138	N52.60817 E23.26454	Forest	Observer corr	1-5-2018	07:07:00	KK	Woodlark	Lullula arborea
138	N52.60817 E23.26454	Forest	Observer corr	1-5-2018	07:07:00	KK	Willow warbler	Phylloscopus trochilus
138	N52.60817 E23.26454	Forest	Observer corr	1-5-2018	07:07:00	KK	European robin	Erithacus rubecula
138	N52.60817 E23.26454	Forest	Observer corr	1-5-2018	07:07:00	KK	Coal tit	Periparus ater
138	N52.60817 E23.26454	Forest	Observer corr	1-5-2018	07:07:00	KK	Song thrush	Turdus philomelos
138	N52.60817 E23.26454	Forest	Observer corr	1-5-2018	07:07:00	KK	Wood warbler	Phylloscopus sibilatrix
138	N52.60817 E23.26454	Forest	Observer corr	1-5-2018	07:07:00	KK	Common chaffinch	Fringilla coelebs
139	N52.60566 E23.27092	Forest	Observer corr	1-5-2018	07:53:00	KK	Common wood pigeon	Columba palumbus
139	N52.60566 E23.27092	Forest	Observer corr	1-5-2018	07:53:00	KK	Coal tit	Periparus ater
139	N52.60566 E23.27092	Forest	Observer corr	1-5-2018	07:53:00	KK	Song thrush	Turdus philomelos
139	N52.60566 E23.27092	Forest	Observer corr	1-5-2018	07:53:00	KK	Wood warbler	Phylloscopus sibilatrix
139	N52.60566 E23.27092	Forest	Observer corr	1-5-2018	07:53:00	KK	Common chaffinch	Fringilla coelebs
139	N52.60566 E23.27092	Forest	Observer corr	1-5-2018	07:53:00	KK	Common crane	Grus grus
140	N52.60127 E23.26210	Farmland	Observer corr	2018-05-01	06:33:00	MB	Common whitethroat	Sylvia communis
140	N52.60127 E23.26210	Farmland	Observer corr	2018-05-01	06:33:00	MB	Northern lapwing	Vanellus vanellus
140	N52.60127 E23.26210	Farmland	Observer corr	2018-05-01	06:33:00	MB	Red-backed shrike	Lanius collurio
140	N52.60127 E23.26210	Farmland	Observer corr	2018-05-01	06:33:00	MB	Eurasian wryneck	Jynx torquilla
140	N52.60127 E23.26210	Farmland	Observer corr	2018-05-01	06:33:00	MB	Lesser whitethroat	Sylvia curruca
140	N52.60127 E23.26210	Farmland	Observer corr	2018-05-01	06:33:00	MB	Whinchat	Saxicola rubetra
140	N52.60127 E23.26210	Farmland	Observer corr	2018-05-01	06:33:00	MB	Eurasian skylark	Alauda arvensis
140	N52.60127 E23.26210	Farmland	Observer corr	2018-05-01	06:33:00	MB	Thrush nightingale	Luscinia luscinia
140	N52.60127 E23.26210	Farmland	Observer corr	2018-05-01	06:33:00	MB	River warbler	Locustella fluviatilis
140	N52.60127 E23.26210	Farmland	Observer corr	2018-05-01	06:33:00	MB	Meadow pipit	Anthus pratensis
140	N52.60127 E23.26210	Farmland	Observer corr	2018-05-01	06:33:00	MB	Common grasshopper warbler	Locustella naevia
140	N52.60127 E23.26210	Farmland	Observer corr	2018-05-01	06:33:00	MB	European turtle dove	Streptopelia turtur
141	N52.59799 E23.27253	Farmland	Observer corr	2018-05-01	06:51:00	MB	White stork	Ciconia ciconia
141	N52.59799 E23.27253	Farmland	Observer corr	2018-05-01	06:51:00	MB	Common whitethroat	Sylvia communis
141	N52.59799 E23.27253	Farmland	Observer corr	2018-05-01	06:51:00	MB	Northern lapwing	Vanellus vanellus
141	N52.59799 E23.27253	Farmland	Observer corr	2018-05-01	06:51:00	MB	Barn swallow	Hirundo rustica
141	N52.59799 E23.27253	Farmland	Observer corr	2018-05-01	06:51:00	MB	Common wood pigeon	Columba palumbus
141	N52.59799 E23.27253	Farmland	Observer corr	2018-05-01	06:51:00	MB	Common blackbird	Turdus merula
141	N52.59799 E23.27253	Farmland	Observer corr	2018-05-01	06:51:00	MB	Common snipe	Gallinago gallinago
141	N52.59799 E23.27253	Farmland	Observer corr	2018-05-01	06:51:00	MB	Common cuckoo	Cuculus canorus
141	N52.59799 E23.27253	Farmland	Observer corr	2018-05-01	06:51:00	MB	Whooper swan	Cygnus cygnus
141	N52.59799 E23.27253	Farmland	Observer corr	2018-05-01	06:51:00	MB	Willow warbler	Phylloscopus trochilus
141	N52.59799 E23.27253	Farmland	Observer corr	2018-05-01	06:51:00	MB	Whinchat	Saxicola rubetra
141	N52.59799 E23.27253	Farmland	Observer corr	2018-05-01	06:51:00	MB	Eurasian skylark	Alauda arvensis
141	N52.59799 E23.27253	Farmland	Observer corr	2018-05-01	06:51:00	MB	Thrush nightingale	Luscinia luscinia
141	N52.59799 E23.27253	Farmland	Observer corr	2018-05-01	06:51:00	MB	River warbler	Locustella fluviatilis
141	N52.59799 E23.27253	Farmland	Observer corr	2018-05-01	06:51:00	MB	Common starling	Sturnus vulgaris
141	N52.59799 E23.27253	Farmland	Observer corr	2018-05-01	06:51:00	MB	Common grasshopper warbler	Locustella naevia
141	N52.59799 E23.27253	Farmland	Observer corr	2018-05-01	06:51:00	MB	Eurasian golden oriole	Oriolus oriolus
141	N52.59799 E23.27253	Farmland	Observer corr	2018-05-01	06:51:00	MB	Common crane	Grus grus
142	N52.60059 E23.25183	Farmland	Observer corr	2018-05-01	06:13:00	MB	Ruff	Calidris pugnax
142	N52.60059 E23.25183	Farmland	Observer corr	2018-05-01	06:13:00	MB	Common pheasant	Phasianus colchicus
142	N52.60059 E23.25183	Farmland	Observer corr	2018-05-01	06:13:00	MB	White stork	Ciconia ciconia
142	N52.60059 E23.25183	Farmland	Observer corr	2018-05-01	06:13:00	MB	Northern goshawk	Accipiter gentilis
142	N52.60059 E23.25183	Farmland	Observer corr	2018-05-01	06:13:00	MB	Common cuckoo	Cuculus canorus
142	N52.60059 E23.25183	Farmland	Observer corr	2018-05-01	06:13:00	MB	Lesser spotted eagle	Clanga pomarina
142	N52.60059 E23.25183	Farmland	Observer corr	2018-05-01	06:13:00	MB	Whinchat	Saxicola rubetra
142	N52.60059 E23.25183	Farmland	Observer corr	2018-05-01	06:13:00	MB	Common quail	Coturnix coturnix
142	N52.60059 E23.25183	Farmland	Observer corr	2018-05-01	06:13:00	MB	Eurasian skylark	Alauda arvensis
142	N52.60059 E23.25183	Farmland	Observer corr	2018-05-01	06:13:00	MB	Thrush nightingale	Luscinia luscinia
142	N52.60059 E23.25183	Farmland	Observer corr	2018-05-01	06:13:00	MB	Eurasian magpie	Pica pica
142	N52.60059 E23.25183	Farmland	Observer corr	2018-05-01	06:13:00	MB	Meadow pipit	Anthus pratensis
142	N52.60059 E23.25183	Farmland	Observer corr	2018-05-01	06:13:00	MB	Common grasshopper warbler	Locustella naevia
143	N52.59534 E23.24794	Farmland	Observer corr	2018-05-01	05:52:00	MB	Common pheasant	Phasianus colchicus
143	N52.59534 E23.24794	Farmland	Observer corr	2018-05-01	05:52:00	MB	White stork	Ciconia ciconia
143	N52.59534 E23.24794	Farmland	Observer corr	2018-05-01	05:52:00	MB	Common whitethroat	Sylvia communis
143	N52.59534 E23.24794	Farmland	Observer corr	2018-05-01	05:52:00	MB	Barn swallow	Hirundo rustica
143	N52.59534 E23.24794	Farmland	Observer corr	2018-05-01	05:52:00	MB	Common cuckoo	Cuculus canorus
143	N52.59534 E23.24794	Farmland	Observer corr	2018-05-01	05:52:00	MB	Whinchat	Saxicola rubetra
143	N52.59534 E23.24794	Farmland	Observer corr	2018-05-01	05:52:00	MB	Sedge warbler	Acrocephalus schoenobaenus
143	N52.59534 E23.24794	Farmland	Observer corr	2018-05-01	05:52:00	MB	Black-tailed godwit	Limosa limosa
143	N52.59534 E23.24794	Farmland	Observer corr	2018-05-01	05:52:00	MB	Eurasian skylark	Alauda arvensis
143	N52.59534 E23.24794	Farmland	Observer corr	2018-05-01	05:52:00	MB	Thrush nightingale	Luscinia luscinia
143	N52.59534 E23.24794	Farmland	Observer corr	2018-05-01	05:52:00	MB	Eurasian magpie	Pica pica
143	N52.59534 E23.24794	Farmland	Observer corr	2018-05-01	05:52:00	MB	River warbler	Locustella fluviatilis
143	N52.59534 E23.24794	Farmland	Observer corr	2018-05-01	05:52:00	MB	Meadow pipit	Anthus pratensis
143	N52.59534 E23.24794	Farmland	Observer corr	2018-05-01	05:52:00	MB	Common grasshopper warbler	Locustella naevia
144	N52.57876 E23.22532	Farmland	Observer corr	2018-05-02	07:06:00	MB	Common whitethroat	Sylvia communis
144	N52.57876 E23.22532	Farmland	Observer corr	2018-05-02	07:06:00	MB	Northern lapwing	Vanellus vanellus
144	N52.57876 E23.22532	Farmland	Observer corr	2018-05-02	07:06:00	MB	Common wood pigeon	Columba palumbus
144	N52.57876 E23.22532	Farmland	Observer corr	2018-05-02	07:06:00	MB	Common raven	Corvus corax
144	N52.57876 E23.22532	Farmland	Observer corr	2018-05-02	07:06:00	MB	Common snipe	Gallinago gallinago
144	N52.57876 E23.22532	Farmland	Observer corr	2018-05-02	07:06:00	MB	Common cuckoo	Cuculus canorus
144	N52.57876 E23.22532	Farmland	Observer corr	2018-05-02	07:06:00	MB	Fieldfare	Turdus pilaris
144	N52.57876 E23.22532	Farmland	Observer corr	2018-05-02	07:06:00	MB	Willow warbler	Phylloscopus trochilus
144	N52.57876 E23.22532	Farmland	Observer corr	2018-05-02	07:06:00	MB	Common reed bunting	Emberiza schoeniclus
144	N52.57876 E23.22532	Farmland	Observer corr	2018-05-02	07:06:00	MB	Eurasian skylark	Alauda arvensis
144	N52.57876 E23.22532	Farmland	Observer corr	2018-05-02	07:06:00	MB	Thrush nightingale	Luscinia luscinia
144	N52.57876 E23.22532	Farmland	Observer corr	2018-05-02	07:06:00	MB	Common starling	Sturnus vulgaris
144	N52.57876 E23.22532	Farmland	Observer corr	2018-05-02	07:06:00	MB	Yellowhammer	Emberiza citrinella
145	N52.59455 E23.21551	Farmland	Observer corr	2-5-2018	06:20:00	KK	Great spotted woodpecker	Dendrocopos major
145	N52.59455 E23.21551	Farmland	Observer corr	2-5-2018	06:20:00	KK	Common wood pigeon	Columba palumbus
145	N52.59455 E23.21551	Farmland	Observer corr	2-5-2018	06:20:00	KK	Eurasian blackcap	Sylvia atricapilla
145	N52.59455 E23.21551	Farmland	Observer corr	2-5-2018	06:20:00	KK	Common blackbird	Turdus merula
145	N52.59455 E23.21551	Farmland	Observer corr	2-5-2018	06:20:00	KK	Common snipe	Gallinago gallinago
145	N52.59455 E23.21551	Farmland	Observer corr	2-5-2018	06:20:00	KK	Common cuckoo	Cuculus canorus
145	N52.59455 E23.21551	Farmland	Observer corr	2-5-2018	06:20:00	KK	Eurasian skylark	Alauda arvensis
145	N52.59455 E23.21551	Farmland	Observer corr	2-5-2018	06:20:00	KK	Thrush nightingale	Luscinia luscinia
145	N52.59455 E23.21551	Farmland	Observer corr	2-5-2018	06:20:00	KK	Eurasian wren	Troglodytes troglodytes
145	N52.59455 E23.21551	Farmland	Observer corr	2-5-2018	06:20:00	KK	Meadow pipit	Anthus pratensis
145	N52.59455 E23.21551	Farmland	Observer corr	2-5-2018	06:20:00	KK	Yellowhammer	Emberiza citrinella
145	N52.59455 E23.21551	Farmland	Observer corr	2-5-2018	06:20:00	KK	Eurasian golden oriole	Oriolus oriolus
145	N52.59455 E23.21551	Farmland	Observer corr	2-5-2018	06:20:00	KK	Common crane	Grus grus
146	N52.59775 E23.22153	Farmland	Observer corr	2-5-2018	06:51:00	KK	Common raven	Corvus corax
146	N52.59775 E23.22153	Farmland	Observer corr	2-5-2018	06:51:00	KK	Common cuckoo	Cuculus canorus
146	N52.59775 E23.22153	Farmland	Observer corr	2-5-2018	06:51:00	KK	Eurasian skylark	Alauda arvensis
146	N52.59775 E23.22153	Farmland	Observer corr	2-5-2018	06:51:00	KK	Thrush nightingale	Luscinia luscinia
146	N52.59775 E23.22153	Farmland	Observer corr	2-5-2018	06:51:00	KK	Meadow pipit	Anthus pratensis
146	N52.59775 E23.22153	Farmland	Observer corr	2-5-2018	06:51:00	KK	Yellowhammer	Emberiza citrinella
146	N52.59775 E23.22153	Farmland	Observer corr	2-5-2018	06:51:00	KK	Common crane	Grus grus
147	N52.59387 E23.22864	Farmland	Observer corr	2-5-2018	07:22:00	KK	Common whitethroat	Sylvia communis
147	N52.59387 E23.22864	Farmland	Observer corr	2-5-2018	07:22:00	KK	Common snipe	Gallinago gallinago
147	N52.59387 E23.22864	Farmland	Observer corr	2-5-2018	07:22:00	KK	Whinchat	Saxicola rubetra
147	N52.59387 E23.22864	Farmland	Observer corr	2-5-2018	07:22:00	KK	Common reed bunting	Emberiza schoeniclus
147	N52.59387 E23.22864	Farmland	Observer corr	2-5-2018	07:22:00	KK	Eurasian skylark	Alauda arvensis
147	N52.59387 E23.22864	Farmland	Observer corr	2-5-2018	07:22:00	KK	Thrush nightingale	Luscinia luscinia
147	N52.59387 E23.22864	Farmland	Observer corr	2-5-2018	07:22:00	KK	Meadow pipit	Anthus pratensis
147	N52.59387 E23.22864	Farmland	Observer corr	2-5-2018	07:22:00	KK	Hooded crow	Corvus cornix
147	N52.59387 E23.22864	Farmland	Observer corr	2-5-2018	07:22:00	KK	Common crane	Grus grus
148	N52.57838 E23.21638	Forest	Observer corr	2018-05-02	06:50:00	MB	Great tit	Parus major
148	N52.57838 E23.21638	Forest	Observer corr	2018-05-02	06:50:00	MB	Hawfinch	Coccothraustes coccothraustes
148	N52.57838 E23.21638	Forest	Observer corr	2018-05-02	06:50:00	MB	Common wood pigeon	Columba palumbus
148	N52.57838 E23.21638	Forest	Observer corr	2018-05-02	06:50:00	MB	Woodlark	Lullula arborea
148	N52.57838 E23.21638	Forest	Observer corr	2018-05-02	06:50:00	MB	Common chiffchaff	Phylloscopus collybita
148	N52.57838 E23.21638	Forest	Observer corr	2018-05-02	06:50:00	MB	Song thrush	Turdus philomelos
148	N52.57838 E23.21638	Forest	Observer corr	2018-05-02	06:50:00	MB	Wood warbler	Phylloscopus sibilatrix
148	N52.57838 E23.21638	Forest	Observer corr	2018-05-02	06:50:00	MB	Hooded crow	Corvus cornix
148	N52.57838 E23.21638	Forest	Observer corr	2018-05-02	06:50:00	MB	Common chaffinch	Fringilla coelebs
149	N52.58533 E23.21143	Farmland	Observer corr	2018-05-02	06:34:00	MB	Common whitethroat	Sylvia communis
149	N52.58533 E23.21143	Farmland	Observer corr	2018-05-02	06:34:00	MB	Great spotted woodpecker	Dendrocopos major
149	N52.58533 E23.21143	Farmland	Observer corr	2018-05-02	06:34:00	MB	Red-backed shrike	Lanius collurio
149	N52.58533 E23.21143	Farmland	Observer corr	2018-05-02	06:34:00	MB	Common wood pigeon	Columba palumbus
149	N52.58533 E23.21143	Farmland	Observer corr	2018-05-02	06:34:00	MB	Eurasian wryneck	Jynx torquilla
149	N52.58533 E23.21143	Farmland	Observer corr	2018-05-02	06:34:00	MB	Common snipe	Gallinago gallinago
149	N52.58533 E23.21143	Farmland	Observer corr	2018-05-02	06:34:00	MB	Common cuckoo	Cuculus canorus
149	N52.58533 E23.21143	Farmland	Observer corr	2018-05-02	06:34:00	MB	Willow warbler	Phylloscopus trochilus
149	N52.58533 E23.21143	Farmland	Observer corr	2018-05-02	06:34:00	MB	Eurasian skylark	Alauda arvensis
149	N52.58533 E23.21143	Farmland	Observer corr	2018-05-02	06:34:00	MB	Thrush nightingale	Luscinia luscinia
149	N52.58533 E23.21143	Farmland	Observer corr	2018-05-02	06:34:00	MB	Common starling	Sturnus vulgaris
149	N52.58533 E23.21143	Farmland	Observer corr	2018-05-02	06:34:00	MB	Meadow pipit	Anthus pratensis
149	N52.58533 E23.21143	Farmland	Observer corr	2018-05-02	06:34:00	MB	Yellowhammer	Emberiza citrinella
149	N52.58533 E23.21143	Farmland	Observer corr	2018-05-02	06:34:00	MB	Hooded crow	Corvus cornix
149	N52.58533 E23.21143	Farmland	Observer corr	2018-05-02	06:34:00	MB	Common crane	Grus grus
150	N52.60478 E23.19802	Forest	Observer corr	2018-05-02	05:48:00	MB	Great tit	Parus major
150	N52.60478 E23.19802	Forest	Observer corr	2018-05-02	05:48:00	MB	Common wood pigeon	Columba palumbus
150	N52.60478 E23.19802	Forest	Observer corr	2018-05-02	05:48:00	MB	Eurasian sparrowhawk	Accipiter nisus
150	N52.60478 E23.19802	Forest	Observer corr	2018-05-02	05:48:00	MB	Common raven	Corvus corax
150	N52.60478 E23.19802	Forest	Observer corr	2018-05-02	05:48:00	MB	Common cuckoo	Cuculus canorus
150	N52.60478 E23.19802	Forest	Observer corr	2018-05-02	05:48:00	MB	Mistle thrush	Turdus viscivorus
150	N52.60478 E23.19802	Forest	Observer corr	2018-05-02	05:48:00	MB	Common chiffchaff	Phylloscopus collybita
150	N52.60478 E23.19802	Forest	Observer corr	2018-05-02	05:48:00	MB	European robin	Erithacus rubecula
150	N52.60478 E23.19802	Forest	Observer corr	2018-05-02	05:48:00	MB	Eurasian skylark	Alauda arvensis
150	N52.60478 E23.19802	Forest	Observer corr	2018-05-02	05:48:00	MB	Song thrush	Turdus philomelos
150	N52.60478 E23.19802	Forest	Observer corr	2018-05-02	05:48:00	MB	Common chaffinch	Fringilla coelebs
150	N52.60478 E23.19802	Forest	Observer corr	2018-05-02	05:48:00	MB	Common crane	Grus grus
151	N52.60121 E23.21063	Forest	Observer corr	2-5-2018	05:45:00	KK	Eurasian hoopoe	Upupa epops
151	N52.60121 E23.21063	Forest	Observer corr	2-5-2018	05:45:00	KK	Great spotted woodpecker	Dendrocopos major
151	N52.60121 E23.21063	Forest	Observer corr	2-5-2018	05:45:00	KK	Garden warbler	Sylvia borin
151	N52.60121 E23.21063	Forest	Observer corr	2-5-2018	05:45:00	KK	Eurasian blackcap	Sylvia atricapilla
151	N52.60121 E23.21063	Forest	Observer corr	2-5-2018	05:45:00	KK	Common blackbird	Turdus merula
151	N52.60121 E23.21063	Forest	Observer corr	2-5-2018	05:45:00	KK	Common cuckoo	Cuculus canorus
151	N52.60121 E23.21063	Forest	Observer corr	2-5-2018	05:45:00	KK	Willow warbler	Phylloscopus trochilus
151	N52.60121 E23.21063	Forest	Observer corr	2-5-2018	05:45:00	KK	Yellowhammer	Emberiza citrinella
151	N52.60121 E23.21063	Forest	Observer corr	2-5-2018	05:45:00	KK	Common chaffinch	Fringilla coelebs
151	N52.60121 E23.21063	Forest	Observer corr	2-5-2018	05:45:00	KK	Common crane	Grus grus
152	N52.60178 E23.23579	Forest	Observer corr	3-5-2018	06:36:00	KK	European greenfinch	Chloris chloris
152	N52.60178 E23.23579	Forest	Observer corr	3-5-2018	06:36:00	KK	Eurasian blackcap	Sylvia atricapilla
152	N52.60178 E23.23579	Forest	Observer corr	3-5-2018	06:36:00	KK	Common blackbird	Turdus merula
152	N52.60178 E23.23579	Forest	Observer corr	3-5-2018	06:36:00	KK	Willow warbler	Phylloscopus trochilus
152	N52.60178 E23.23579	Forest	Observer corr	3-5-2018	06:36:00	KK	Lesser whitethroat	Sylvia curruca
152	N52.60178 E23.23579	Forest	Observer corr	3-5-2018	06:36:00	KK	Eurasian skylark	Alauda arvensis
152	N52.60178 E23.23579	Forest	Observer corr	3-5-2018	06:36:00	KK	Yellowhammer	Emberiza citrinella
152	N52.60178 E23.23579	Forest	Observer corr	3-5-2018	06:36:00	KK	European turtle dove	Streptopelia turtur
153	N52.59923 E23.23046	Farmland	Observer corr	3-5-2018	07:07:00	KK	White stork	Ciconia ciconia
153	N52.59923 E23.23046	Farmland	Observer corr	3-5-2018	07:07:00	KK	Common wood pigeon	Columba palumbus
153	N52.59923 E23.23046	Farmland	Observer corr	3-5-2018	07:07:00	KK	Common raven	Corvus corax
153	N52.59923 E23.23046	Farmland	Observer corr	3-5-2018	07:07:00	KK	Common reed bunting	Emberiza schoeniclus
153	N52.59923 E23.23046	Farmland	Observer corr	3-5-2018	07:07:00	KK	Sedge warbler	Acrocephalus schoenobaenus
153	N52.59923 E23.23046	Farmland	Observer corr	3-5-2018	07:07:00	KK	Eurasian skylark	Alauda arvensis
153	N52.59923 E23.23046	Farmland	Observer corr	3-5-2018	07:07:00	KK	Common starling	Sturnus vulgaris
153	N52.59923 E23.23046	Farmland	Observer corr	3-5-2018	07:07:00	KK	Meadow pipit	Anthus pratensis
153	N52.59923 E23.23046	Farmland	Observer corr	3-5-2018	07:07:00	KK	Common crane	Grus grus
154	N52.59408 E23.23777	Farmland	Observer corr	3-5-2018	07:39:00	KK	Common whitethroat	Sylvia communis
154	N52.59408 E23.23777	Farmland	Observer corr	3-5-2018	07:39:00	KK	Eurasian skylark	Alauda arvensis
154	N52.59408 E23.23777	Farmland	Observer corr	3-5-2018	07:39:00	KK	Thrush nightingale	Luscinia luscinia
154	N52.59408 E23.23777	Farmland	Observer corr	3-5-2018	07:39:00	KK	Common starling	Sturnus vulgaris
154	N52.59408 E23.23777	Farmland	Observer corr	3-5-2018	07:39:00	KK	Yellowhammer	Emberiza citrinella
154	N52.59408 E23.23777	Farmland	Observer corr	3-5-2018	07:39:00	KK	Hooded crow	Corvus cornix
155	N52.60837 E23.23829	Farmland	Observer corr	3-5-2018	05:51:00	KK	Northern lapwing	Vanellus vanellus
155	N52.60837 E23.23829	Farmland	Observer corr	3-5-2018	05:51:00	KK	Corncrake	Crex crex
155	N52.60837 E23.23829	Farmland	Observer corr	3-5-2018	05:51:00	KK	Eurasian hoopoe	Upupa epops
155	N52.60837 E23.23829	Farmland	Observer corr	3-5-2018	05:51:00	KK	European green woodpecker	Picus viridis
155	N52.60837 E23.23829	Farmland	Observer corr	3-5-2018	05:51:00	KK	Red-backed shrike	Lanius collurio
155	N52.60837 E23.23829	Farmland	Observer corr	3-5-2018	05:51:00	KK	Common raven	Corvus corax
155	N52.60837 E23.23829	Farmland	Observer corr	3-5-2018	05:51:00	KK	Common snipe	Gallinago gallinago
155	N52.60837 E23.23829	Farmland	Observer corr	3-5-2018	05:51:00	KK	Common cuckoo	Cuculus canorus
155	N52.60837 E23.23829	Farmland	Observer corr	3-5-2018	05:51:00	KK	Whinchat	Saxicola rubetra
155	N52.60837 E23.23829	Farmland	Observer corr	3-5-2018	05:51:00	KK	Corn bunting	Emberiza calandra
155	N52.60837 E23.23829	Farmland	Observer corr	3-5-2018	05:51:00	KK	Eurasian skylark	Alauda arvensis
155	N52.60837 E23.23829	Farmland	Observer corr	3-5-2018	05:51:00	KK	Meadow pipit	Anthus pratensis
155	N52.60837 E23.23829	Farmland	Observer corr	3-5-2018	05:51:00	KK	Yellowhammer	Emberiza citrinella
155	N52.60837 E23.23829	Farmland	Observer corr	3-5-2018	05:51:00	KK	European turtle dove	Streptopelia turtur
155	N52.60837 E23.23829	Farmland	Observer corr	3-5-2018	05:51:00	KK	Common crane	Grus grus
156	N52.61118 E23.22825	Farmland	Observer corr	2018-05-03	05:49:00	MB	Northern lapwing	Vanellus vanellus
156	N52.61118 E23.22825	Farmland	Observer corr	2018-05-03	05:49:00	MB	Corncrake	Crex crex
156	N52.61118 E23.22825	Farmland	Observer corr	2018-05-03	05:49:00	MB	Eurasian hoopoe	Upupa epops
156	N52.61118 E23.22825	Farmland	Observer corr	2018-05-03	05:49:00	MB	Common wood pigeon	Columba palumbus
156	N52.61118 E23.22825	Farmland	Observer corr	2018-05-03	05:49:00	MB	Common raven	Corvus corax
156	N52.61118 E23.22825	Farmland	Observer corr	2018-05-03	05:49:00	MB	Whinchat	Saxicola rubetra
156	N52.61118 E23.22825	Farmland	Observer corr	2018-05-03	05:49:00	MB	Sedge warbler	Acrocephalus schoenobaenus
156	N52.61118 E23.22825	Farmland	Observer corr	2018-05-03	05:49:00	MB	Eurasian skylark	Alauda arvensis
156	N52.61118 E23.22825	Farmland	Observer corr	2018-05-03	05:49:00	MB	Thrush nightingale	Luscinia luscinia
156	N52.61118 E23.22825	Farmland	Observer corr	2018-05-03	05:49:00	MB	Common starling	Sturnus vulgaris
156	N52.61118 E23.22825	Farmland	Observer corr	2018-05-03	05:49:00	MB	Common grasshopper warbler	Locustella naevia
156	N52.61118 E23.22825	Farmland	Observer corr	2018-05-03	05:49:00	MB	European turtle dove	Streptopelia turtur
156	N52.61118 E23.22825	Farmland	Observer corr	2018-05-03	05:49:00	MB	Common crane	Grus grus
157	N52.61630 E23.21249	Forest	Observer corr	2018-05-03	06:11:00	MB	Great tit	Parus major
157	N52.61630 E23.21249	Forest	Observer corr	2018-05-03	06:11:00	MB	Eurasian hoopoe	Upupa epops
157	N52.61630 E23.21249	Forest	Observer corr	2018-05-03	06:11:00	MB	Great spotted woodpecker	Dendrocopos major
157	N52.61630 E23.21249	Forest	Observer corr	2018-05-03	06:11:00	MB	Common wood pigeon	Columba palumbus
157	N52.61630 E23.21249	Forest	Observer corr	2018-05-03	06:11:00	MB	Eurasian blackcap	Sylvia atricapilla
157	N52.61630 E23.21249	Forest	Observer corr	2018-05-03	06:11:00	MB	Eurasian blue tit	Cyanistes caeruleus
157	N52.61630 E23.21249	Forest	Observer corr	2018-05-03	06:11:00	MB	Common chiffchaff	Phylloscopus collybita
157	N52.61630 E23.21249	Forest	Observer corr	2018-05-03	06:11:00	MB	Wood warbler	Phylloscopus sibilatrix
157	N52.61630 E23.21249	Forest	Observer corr	2018-05-03	06:11:00	MB	Eurasian golden oriole	Oriolus oriolus
157	N52.61630 E23.21249	Forest	Observer corr	2018-05-03	06:11:00	MB	Common firecrest	Regulus ignicapilla
158	N52.59566 E23.20386	Farmland	Observer corr	2018-05-03	06:52:00	MB	Common whitethroat	Sylvia communis
158	N52.59566 E23.20386	Farmland	Observer corr	2018-05-03	06:52:00	MB	Common wood pigeon	Columba palumbus
158	N52.59566 E23.20386	Farmland	Observer corr	2018-05-03	06:52:00	MB	Whinchat	Saxicola rubetra
158	N52.59566 E23.20386	Farmland	Observer corr	2018-05-03	06:52:00	MB	Common reed bunting	Emberiza schoeniclus
158	N52.59566 E23.20386	Farmland	Observer corr	2018-05-03	06:52:00	MB	Eurasian skylark	Alauda arvensis
158	N52.59566 E23.20386	Farmland	Observer corr	2018-05-03	06:52:00	MB	Thrush nightingale	Luscinia luscinia
158	N52.59566 E23.20386	Farmland	Observer corr	2018-05-03	06:52:00	MB	Yellowhammer	Emberiza citrinella
158	N52.59566 E23.20386	Farmland	Observer corr	2018-05-03	06:52:00	MB	Common chaffinch	Fringilla coelebs
159	N52.59869 E23.19576	Forest	Observer corr	2018-05-03	06:35:00	MB	Garden warbler	Sylvia borin
159	N52.59869 E23.19576	Forest	Observer corr	2018-05-03	06:35:00	MB	Eurasian blackcap	Sylvia atricapilla
159	N52.59869 E23.19576	Forest	Observer corr	2018-05-03	06:35:00	MB	Common cuckoo	Cuculus canorus
159	N52.59869 E23.19576	Forest	Observer corr	2018-05-03	06:35:00	MB	Willow warbler	Phylloscopus trochilus
159	N52.59869 E23.19576	Forest	Observer corr	2018-05-03	06:35:00	MB	Eurasian skylark	Alauda arvensis
160	N52.60044 E23.18601	Farmland	Observer corr	2018-05-04	04:32:00	MB	White stork	Ciconia ciconia
160	N52.60044 E23.18601	Farmland	Observer corr	2018-05-04	04:32:00	MB	Red-backed shrike	Lanius collurio
160	N52.60044 E23.18601	Farmland	Observer corr	2018-05-04	04:32:00	MB	Common raven	Corvus corax
160	N52.60044 E23.18601	Farmland	Observer corr	2018-05-04	04:32:00	MB	Common cuckoo	Cuculus canorus
160	N52.60044 E23.18601	Farmland	Observer corr	2018-05-04	04:32:00	MB	Common house martin	Delichon urbicum
160	N52.60044 E23.18601	Farmland	Observer corr	2018-05-04	04:32:00	MB	Whinchat	Saxicola rubetra
160	N52.60044 E23.18601	Farmland	Observer corr	2018-05-04	04:32:00	MB	Eurasian skylark	Alauda arvensis
160	N52.60044 E23.18601	Farmland	Observer corr	2018-05-04	04:32:00	MB	Thrush nightingale	Luscinia luscinia
160	N52.60044 E23.18601	Farmland	Observer corr	2018-05-04	04:32:00	MB	Yellowhammer	Emberiza citrinella
160	N52.60044 E23.18601	Farmland	Observer corr	2018-05-04	04:32:00	MB	Eurasian golden oriole	Oriolus oriolus
160	N52.60044 E23.18601	Farmland	Observer corr	2018-05-04	04:32:00	MB	Common crane	Grus grus
161	N52.60507 E23.18409	Farmland	Observer corr	2018-05-04	04:46:00	MB	Corncrake	Crex crex
161	N52.60507 E23.18409	Farmland	Observer corr	2018-05-04	04:46:00	MB	Common wood pigeon	Columba palumbus
161	N52.60507 E23.18409	Farmland	Observer corr	2018-05-04	04:46:00	MB	Common cuckoo	Cuculus canorus
161	N52.60507 E23.18409	Farmland	Observer corr	2018-05-04	04:46:00	MB	Fieldfare	Turdus pilaris
161	N52.60507 E23.18409	Farmland	Observer corr	2018-05-04	04:46:00	MB	Western yellow wagtail	Motacilla flava
161	N52.60507 E23.18409	Farmland	Observer corr	2018-05-04	04:46:00	MB	Whinchat	Saxicola rubetra
161	N52.60507 E23.18409	Farmland	Observer corr	2018-05-04	04:46:00	MB	Black-tailed godwit	Limosa limosa
161	N52.60507 E23.18409	Farmland	Observer corr	2018-05-04	04:46:00	MB	Eurasian skylark	Alauda arvensis
161	N52.60507 E23.18409	Farmland	Observer corr	2018-05-04	04:46:00	MB	Thrush nightingale	Luscinia luscinia
161	N52.60507 E23.18409	Farmland	Observer corr	2018-05-04	04:46:00	MB	Common grasshopper warbler	Locustella naevia
161	N52.60507 E23.18409	Farmland	Observer corr	2018-05-04	04:46:00	MB	Yellowhammer	Emberiza citrinella
161	N52.60507 E23.18409	Farmland	Observer corr	2018-05-04	04:46:00	MB	European turtle dove	Streptopelia turtur
161	N52.60507 E23.18409	Farmland	Observer corr	2018-05-04	04:46:00	MB	Eurasian golden oriole	Oriolus oriolus
161	N52.60507 E23.18409	Farmland	Observer corr	2018-05-04	04:46:00	MB	Common crane	Grus grus
162	N52.60848 E23.16963	Farmland	Observer corr	2018-05-04	05:47:00	MB	Corncrake	Crex crex
162	N52.60848 E23.16963	Farmland	Observer corr	2018-05-04	05:47:00	MB	Common snipe	Gallinago gallinago
162	N52.60848 E23.16963	Farmland	Observer corr	2018-05-04	05:47:00	MB	Common cuckoo	Cuculus canorus
162	N52.60848 E23.16963	Farmland	Observer corr	2018-05-04	05:47:00	MB	Whinchat	Saxicola rubetra
162	N52.60848 E23.16963	Farmland	Observer corr	2018-05-04	05:47:00	MB	Sedge warbler	Acrocephalus schoenobaenus
162	N52.60848 E23.16963	Farmland	Observer corr	2018-05-04	05:47:00	MB	Black-tailed godwit	Limosa limosa
162	N52.60848 E23.16963	Farmland	Observer corr	2018-05-04	05:47:00	MB	Eurasian skylark	Alauda arvensis
162	N52.60848 E23.16963	Farmland	Observer corr	2018-05-04	05:47:00	MB	Thrush nightingale	Luscinia luscinia
162	N52.60848 E23.16963	Farmland	Observer corr	2018-05-04	05:47:00	MB	Common starling	Sturnus vulgaris
162	N52.60848 E23.16963	Farmland	Observer corr	2018-05-04	05:47:00	MB	Meadow pipit	Anthus pratensis
162	N52.60848 E23.16963	Farmland	Observer corr	2018-05-04	05:47:00	MB	Yellowhammer	Emberiza citrinella
162	N52.60848 E23.16963	Farmland	Observer corr	2018-05-04	05:47:00	MB	Eurasian golden oriole	Oriolus oriolus
163	N52.60792 E23.17528	Forest	Observer corr	2018-05-04	06:05:00	MB	Great tit	Parus major
163	N52.60792 E23.17528	Forest	Observer corr	2018-05-04	06:05:00	MB	Common cuckoo	Cuculus canorus
163	N52.60792 E23.17528	Forest	Observer corr	2018-05-04	06:05:00	MB	Goldcrest	Regulus regulus
163	N52.60792 E23.17528	Forest	Observer corr	2018-05-04	06:05:00	MB	Willow warbler	Phylloscopus trochilus
163	N52.60792 E23.17528	Forest	Observer corr	2018-05-04	06:05:00	MB	European robin	Erithacus rubecula
163	N52.60792 E23.17528	Forest	Observer corr	2018-05-04	06:05:00	MB	Coal tit	Periparus ater
163	N52.60792 E23.17528	Forest	Observer corr	2018-05-04	06:05:00	MB	Common starling	Sturnus vulgaris
163	N52.60792 E23.17528	Forest	Observer corr	2018-05-04	06:05:00	MB	Yellowhammer	Emberiza citrinella
163	N52.60792 E23.17528	Forest	Observer corr	2018-05-04	06:05:00	MB	Eurasian golden oriole	Oriolus oriolus
163	N52.60792 E23.17528	Forest	Observer corr	2018-05-04	06:05:00	MB	Common chaffinch	Fringilla coelebs
164	N52.60912 E23.14848	Forest	Observer corr	4-5-2018	07:24:00	KK	Great spotted woodpecker	Dendrocopos major
164	N52.60912 E23.14848	Forest	Observer corr	4-5-2018	07:24:00	KK	Common wood pigeon	Columba palumbus
164	N52.60912 E23.14848	Forest	Observer corr	4-5-2018	07:24:00	KK	Common blackbird	Turdus merula
164	N52.60912 E23.14848	Forest	Observer corr	4-5-2018	07:24:00	KK	Willow warbler	Phylloscopus trochilus
164	N52.60912 E23.14848	Forest	Observer corr	4-5-2018	07:24:00	KK	Common chiffchaff	Phylloscopus collybita
164	N52.60912 E23.14848	Forest	Observer corr	4-5-2018	07:24:00	KK	Coal tit	Periparus ater
164	N52.60912 E23.14848	Forest	Observer corr	4-5-2018	07:24:00	KK	Wood warbler	Phylloscopus sibilatrix
164	N52.60912 E23.14848	Forest	Observer corr	4-5-2018	07:24:00	KK	Common chaffinch	Fringilla coelebs
164	N52.60912 E23.14848	Forest	Observer corr	4-5-2018	07:24:00	KK	Common crane	Grus grus
165	N52.61095 E23.14322	Forest	Observer corr	4-5-2018	06:47:00	KK	Common raven	Corvus corax
165	N52.61095 E23.14322	Forest	Observer corr	4-5-2018	06:47:00	KK	Goldcrest	Regulus regulus
165	N52.61095 E23.14322	Forest	Observer corr	4-5-2018	06:47:00	KK	Willow warbler	Phylloscopus trochilus
165	N52.61095 E23.14322	Forest	Observer corr	4-5-2018	06:47:00	KK	Coal tit	Periparus ater
165	N52.61095 E23.14322	Forest	Observer corr	4-5-2018	06:47:00	KK	Eurasian jay	Garrulus glandarius
165	N52.61095 E23.14322	Forest	Observer corr	4-5-2018	06:47:00	KK	Wood warbler	Phylloscopus sibilatrix
165	N52.61095 E23.14322	Forest	Observer corr	4-5-2018	06:47:00	KK	Eurasian golden oriole	Oriolus oriolus
165	N52.61095 E23.14322	Forest	Observer corr	4-5-2018	06:47:00	KK	Common chaffinch	Fringilla coelebs
165	N52.61095 E23.14322	Forest	Observer corr	4-5-2018	06:47:00	KK	Common crane	Grus grus
166	N52.61291 E23.13606	Forest	Observer corr	4-5-2018	06:17:00	KK	Great tit	Parus major
166	N52.61291 E23.13606	Forest	Observer corr	4-5-2018	06:17:00	KK	Common blackbird	Turdus merula
166	N52.61291 E23.13606	Forest	Observer corr	4-5-2018	06:17:00	KK	Common raven	Corvus corax
166	N52.61291 E23.13606	Forest	Observer corr	4-5-2018	06:17:00	KK	Common cuckoo	Cuculus canorus
166	N52.61291 E23.13606	Forest	Observer corr	4-5-2018	06:17:00	KK	Spotted flycatcher	Muscicapa striata
166	N52.61291 E23.13606	Forest	Observer corr	4-5-2018	06:17:00	KK	Willow warbler	Phylloscopus trochilus
166	N52.61291 E23.13606	Forest	Observer corr	4-5-2018	06:17:00	KK	Common redstart	Phoenicurus phoenicurus
166	N52.61291 E23.13606	Forest	Observer corr	4-5-2018	06:17:00	KK	European robin	Erithacus rubecula
166	N52.61291 E23.13606	Forest	Observer corr	4-5-2018	06:17:00	KK	Common chaffinch	Fringilla coelebs
167	N52.61502 E23.12557	Forest	Observer corr	4-5-2018	05:45:00	KK	European crested tit	Parus cristatus
167	N52.61502 E23.12557	Forest	Observer corr	4-5-2018	05:45:00	KK	Eurasian blackcap	Sylvia atricapilla
167	N52.61502 E23.12557	Forest	Observer corr	4-5-2018	05:45:00	KK	Common blackbird	Turdus merula
167	N52.61502 E23.12557	Forest	Observer corr	4-5-2018	05:45:00	KK	Willow warbler	Phylloscopus trochilus
167	N52.61502 E23.12557	Forest	Observer corr	4-5-2018	05:45:00	KK	Black-tailed godwit	Limosa limosa
167	N52.61502 E23.12557	Forest	Observer corr	4-5-2018	05:45:00	KK	Coal tit	Periparus ater
167	N52.61502 E23.12557	Forest	Observer corr	4-5-2018	05:45:00	KK	Eurasian wren	Troglodytes troglodytes
167	N52.61502 E23.12557	Forest	Observer corr	4-5-2018	05:45:00	KK	Common chaffinch	Fringilla coelebs
167	N52.61502 E23.12557	Forest	Observer corr	4-5-2018	05:45:00	KK	Common firecrest	Regulus ignicapilla
168	N52.59949 E23.17149	Farmland	Observer corr	5-5-2018	05:09:00	KK	White stork	Ciconia ciconia
168	N52.59949 E23.17149	Farmland	Observer corr	5-5-2018	05:09:00	KK	Common raven	Corvus corax
168	N52.59949 E23.17149	Farmland	Observer corr	5-5-2018	05:09:00	KK	Common cuckoo	Cuculus canorus
168	N52.59949 E23.17149	Farmland	Observer corr	5-5-2018	05:09:00	KK	Whinchat	Saxicola rubetra
168	N52.59949 E23.17149	Farmland	Observer corr	5-5-2018	05:09:00	KK	Common quail	Coturnix coturnix
168	N52.59949 E23.17149	Farmland	Observer corr	5-5-2018	05:09:00	KK	Black-tailed godwit	Limosa limosa
168	N52.59949 E23.17149	Farmland	Observer corr	5-5-2018	05:09:00	KK	Eurasian skylark	Alauda arvensis
168	N52.59949 E23.17149	Farmland	Observer corr	5-5-2018	05:09:00	KK	Yellowhammer	Emberiza citrinella
168	N52.59949 E23.17149	Farmland	Observer corr	5-5-2018	05:09:00	KK	Common crane	Grus grus
169	N52.60457 E23.16691	Farmland	Observer corr	5-5-2018	05:39:00	KK	Northern lapwing	Vanellus vanellus
169	N52.60457 E23.16691	Farmland	Observer corr	5-5-2018	05:39:00	KK	Common raven	Corvus corax
169	N52.60457 E23.16691	Farmland	Observer corr	5-5-2018	05:39:00	KK	Common snipe	Gallinago gallinago
169	N52.60457 E23.16691	Farmland	Observer corr	5-5-2018	05:39:00	KK	Western yellow wagtail	Motacilla flava
169	N52.60457 E23.16691	Farmland	Observer corr	5-5-2018	05:39:00	KK	Whinchat	Saxicola rubetra
169	N52.60457 E23.16691	Farmland	Observer corr	5-5-2018	05:39:00	KK	Black-tailed godwit	Limosa limosa
169	N52.60457 E23.16691	Farmland	Observer corr	5-5-2018	05:39:00	KK	Eurasian skylark	Alauda arvensis
169	N52.60457 E23.16691	Farmland	Observer corr	5-5-2018	05:39:00	KK	Yellowhammer	Emberiza citrinella
169	N52.60457 E23.16691	Farmland	Observer corr	5-5-2018	05:39:00	KK	Common crane	Grus grus
170	N52.60450 E23.15983	Farmland	Observer corr	5-5-2018	06:04:00	KK	Common wood pigeon	Columba palumbus
170	N52.60450 E23.15983	Farmland	Observer corr	5-5-2018	06:04:00	KK	Common snipe	Gallinago gallinago
170	N52.60450 E23.15983	Farmland	Observer corr	5-5-2018	06:04:00	KK	Common cuckoo	Cuculus canorus
170	N52.60450 E23.15983	Farmland	Observer corr	5-5-2018	06:04:00	KK	Common house martin	Delichon urbicum
170	N52.60450 E23.15983	Farmland	Observer corr	5-5-2018	06:04:00	KK	Whinchat	Saxicola rubetra
170	N52.60450 E23.15983	Farmland	Observer corr	5-5-2018	06:04:00	KK	Sedge warbler	Acrocephalus schoenobaenus
170	N52.60450 E23.15983	Farmland	Observer corr	5-5-2018	06:04:00	KK	Black-tailed godwit	Limosa limosa
170	N52.60450 E23.15983	Farmland	Observer corr	5-5-2018	06:04:00	KK	Eurasian skylark	Alauda arvensis
170	N52.60450 E23.15983	Farmland	Observer corr	5-5-2018	06:04:00	KK	Meadow pipit	Anthus pratensis
170	N52.60450 E23.15983	Farmland	Observer corr	5-5-2018	06:04:00	KK	Common grasshopper warbler	Locustella naevia
170	N52.60450 E23.15983	Farmland	Observer corr	5-5-2018	06:04:00	KK	Great reed warbler	Acrocephalus arundinaceus
170	N52.60450 E23.15983	Farmland	Observer corr	5-5-2018	06:04:00	KK	European turtle dove	Streptopelia turtur
171	N52.61069 E23.15723	Farmland	Observer corr	5-5-2018	06:25:00	KK	Northern lapwing	Vanellus vanellus
171	N52.61069 E23.15723	Farmland	Observer corr	5-5-2018	06:25:00	KK	Barn swallow	Hirundo rustica
171	N52.61069 E23.15723	Farmland	Observer corr	5-5-2018	06:25:00	KK	Common wood pigeon	Columba palumbus
171	N52.61069 E23.15723	Farmland	Observer corr	5-5-2018	06:25:00	KK	Common snipe	Gallinago gallinago
171	N52.61069 E23.15723	Farmland	Observer corr	5-5-2018	06:25:00	KK	Common chiffchaff	Phylloscopus collybita
171	N52.61069 E23.15723	Farmland	Observer corr	5-5-2018	06:25:00	KK	Whinchat	Saxicola rubetra
171	N52.61069 E23.15723	Farmland	Observer corr	5-5-2018	06:25:00	KK	Common reed bunting	Emberiza schoeniclus
171	N52.61069 E23.15723	Farmland	Observer corr	5-5-2018	06:25:00	KK	Eurasian skylark	Alauda arvensis
171	N52.61069 E23.15723	Farmland	Observer corr	5-5-2018	06:25:00	KK	Thrush nightingale	Luscinia luscinia
171	N52.61069 E23.15723	Farmland	Observer corr	5-5-2018	06:25:00	KK	Meadow pipit	Anthus pratensis
171	N52.61069 E23.15723	Farmland	Observer corr	5-5-2018	06:25:00	KK	Yellowhammer	Emberiza citrinella
171	N52.61069 E23.15723	Farmland	Observer corr	5-5-2018	06:25:00	KK	European turtle dove	Streptopelia turtur
171	N52.61069 E23.15723	Farmland	Observer corr	5-5-2018	06:25:00	KK	Common crane	Grus grus
172	N52.61378 E23.14963	Forest	Observer corr	2018-05-05	06:02:00	MB	Grey heron	Ardea cinerea
172	N52.61378 E23.14963	Forest	Observer corr	2018-05-05	06:02:00	MB	Common wood pigeon	Columba palumbus
172	N52.61378 E23.14963	Forest	Observer corr	2018-05-05	06:02:00	MB	Common cuckoo	Cuculus canorus
172	N52.61378 E23.14963	Forest	Observer corr	2018-05-05	06:02:00	MB	Goldcrest	Regulus regulus
172	N52.61378 E23.14963	Forest	Observer corr	2018-05-05	06:02:00	MB	Willow warbler	Phylloscopus trochilus
172	N52.61378 E23.14963	Forest	Observer corr	2018-05-05	06:02:00	MB	Common chiffchaff	Phylloscopus collybita
172	N52.61378 E23.14963	Forest	Observer corr	2018-05-05	06:02:00	MB	Tree pipit	Anthus trivialis
172	N52.61378 E23.14963	Forest	Observer corr	2018-05-05	06:02:00	MB	Wood warbler	Phylloscopus sibilatrix
172	N52.61378 E23.14963	Forest	Observer corr	2018-05-05	06:02:00	MB	Common chaffinch	Fringilla coelebs
173	N52.61368 E23.15799	Forest	Observer corr	2018-05-05	05:46:00	MB	Hawfinch	Coccothraustes coccothraustes
173	N52.61368 E23.15799	Forest	Observer corr	2018-05-05	05:46:00	MB	Common wood pigeon	Columba palumbus
173	N52.61368 E23.15799	Forest	Observer corr	2018-05-05	05:46:00	MB	Common cuckoo	Cuculus canorus
173	N52.61368 E23.15799	Forest	Observer corr	2018-05-05	05:46:00	MB	Willow warbler	Phylloscopus trochilus
173	N52.61368 E23.15799	Forest	Observer corr	2018-05-05	05:46:00	MB	Common chiffchaff	Phylloscopus collybita
173	N52.61368 E23.15799	Forest	Observer corr	2018-05-05	05:46:00	MB	Eurasian jay	Garrulus glandarius
173	N52.61368 E23.15799	Forest	Observer corr	2018-05-05	05:46:00	MB	Black-headed gull	Chroicocephalus ridibundus
173	N52.61368 E23.15799	Forest	Observer corr	2018-05-05	05:46:00	MB	Tree pipit	Anthus trivialis
173	N52.61368 E23.15799	Forest	Observer corr	2018-05-05	05:46:00	MB	European turtle dove	Streptopelia turtur
173	N52.61368 E23.15799	Forest	Observer corr	2018-05-05	05:46:00	MB	Eurasian golden oriole	Oriolus oriolus
173	N52.61368 E23.15799	Forest	Observer corr	2018-05-05	05:46:00	MB	Common chaffinch	Fringilla coelebs
173	N52.61368 E23.15799	Forest	Observer corr	2018-05-05	05:46:00	MB	Common crane	Grus grus
174	N52.61583 E23.14140	Forest	Observer corr	2018-05-05	05:29:00	MB	Common raven	Corvus corax
174	N52.61583 E23.14140	Forest	Observer corr	2018-05-05	05:29:00	MB	Common snipe	Gallinago gallinago
174	N52.61583 E23.14140	Forest	Observer corr	2018-05-05	05:29:00	MB	Common cuckoo	Cuculus canorus
174	N52.61583 E23.14140	Forest	Observer corr	2018-05-05	05:29:00	MB	Willow warbler	Phylloscopus trochilus
174	N52.61583 E23.14140	Forest	Observer corr	2018-05-05	05:29:00	MB	Common chiffchaff	Phylloscopus collybita
174	N52.61583 E23.14140	Forest	Observer corr	2018-05-05	05:29:00	MB	European robin	Erithacus rubecula
174	N52.61583 E23.14140	Forest	Observer corr	2018-05-05	05:29:00	MB	Eurasian skylark	Alauda arvensis
174	N52.61583 E23.14140	Forest	Observer corr	2018-05-05	05:29:00	MB	Song thrush	Turdus philomelos
174	N52.61583 E23.14140	Forest	Observer corr	2018-05-05	05:29:00	MB	Tree pipit	Anthus trivialis
174	N52.61583 E23.14140	Forest	Observer corr	2018-05-05	05:29:00	MB	Wood warbler	Phylloscopus sibilatrix
174	N52.61583 E23.14140	Forest	Observer corr	2018-05-05	05:29:00	MB	Common chaffinch	Fringilla coelebs
174	N52.61583 E23.14140	Forest	Observer corr	2018-05-05	05:29:00	MB	Common crane	Grus grus
175	N52.61640 E23.11673	Forest	Observer corr	2018-05-05	05:11:00	MB	Great tit	Parus major
175	N52.61640 E23.11673	Forest	Observer corr	2018-05-05	05:11:00	MB	Common wood pigeon	Columba palumbus
175	N52.61640 E23.11673	Forest	Observer corr	2018-05-05	05:11:00	MB	Eurasian blackcap	Sylvia atricapilla
175	N52.61640 E23.11673	Forest	Observer corr	2018-05-05	05:11:00	MB	Common blackbird	Turdus merula
175	N52.61640 E23.11673	Forest	Observer corr	2018-05-05	05:11:00	MB	Common raven	Corvus corax
175	N52.61640 E23.11673	Forest	Observer corr	2018-05-05	05:11:00	MB	Mute swan	Cygnus olor
175	N52.61640 E23.11673	Forest	Observer corr	2018-05-05	05:11:00	MB	Eurasian blue tit	Cyanistes caeruleus
175	N52.61640 E23.11673	Forest	Observer corr	2018-05-05	05:11:00	MB	Goldcrest	Regulus regulus
175	N52.61640 E23.11673	Forest	Observer corr	2018-05-05	05:11:00	MB	Willow warbler	Phylloscopus trochilus
175	N52.61640 E23.11673	Forest	Observer corr	2018-05-05	05:11:00	MB	Common chiffchaff	Phylloscopus collybita
175	N52.61640 E23.11673	Forest	Observer corr	2018-05-05	05:11:00	MB	Song thrush	Turdus philomelos
175	N52.61640 E23.11673	Forest	Observer corr	2018-05-05	05:11:00	MB	Tree pipit	Anthus trivialis
175	N52.61640 E23.11673	Forest	Observer corr	2018-05-05	05:11:00	MB	Wood warbler	Phylloscopus sibilatrix
175	N52.61640 E23.11673	Forest	Observer corr	2018-05-05	05:11:00	MB	Common chaffinch	Fringilla coelebs
176	N52.62135 E23.19246	Farmland	Observer corr	2018-05-06	06:12:00	MB	White stork	Ciconia ciconia
176	N52.62135 E23.19246	Farmland	Observer corr	2018-05-06	06:12:00	MB	Eurasian hoopoe	Upupa epops
176	N52.62135 E23.19246	Farmland	Observer corr	2018-05-06	06:12:00	MB	Red-backed shrike	Lanius collurio
176	N52.62135 E23.19246	Farmland	Observer corr	2018-05-06	06:12:00	MB	Common blackbird	Turdus merula
176	N52.62135 E23.19246	Farmland	Observer corr	2018-05-06	06:12:00	MB	Common cuckoo	Cuculus canorus
176	N52.62135 E23.19246	Farmland	Observer corr	2018-05-06	06:12:00	MB	Whinchat	Saxicola rubetra
176	N52.62135 E23.19246	Farmland	Observer corr	2018-05-06	06:12:00	MB	Eurasian skylark	Alauda arvensis
176	N52.62135 E23.19246	Farmland	Observer corr	2018-05-06	06:12:00	MB	Thrush nightingale	Luscinia luscinia
176	N52.62135 E23.19246	Farmland	Observer corr	2018-05-06	06:12:00	MB	Common starling	Sturnus vulgaris
176	N52.62135 E23.19246	Farmland	Observer corr	2018-05-06	06:12:00	MB	Song thrush	Turdus philomelos
176	N52.62135 E23.19246	Farmland	Observer corr	2018-05-06	06:12:00	MB	Meadow pipit	Anthus pratensis
176	N52.62135 E23.19246	Farmland	Observer corr	2018-05-06	06:12:00	MB	Yellowhammer	Emberiza citrinella
176	N52.62135 E23.19246	Farmland	Observer corr	2018-05-06	06:12:00	MB	Common crane	Grus grus
177	N52.62538 E23.18311	Farmland	Observer corr	2018-05-06	05:53:00	MB	Eurasian hoopoe	Upupa epops
177	N52.62538 E23.18311	Farmland	Observer corr	2018-05-06	05:53:00	MB	Red-backed shrike	Lanius collurio
177	N52.62538 E23.18311	Farmland	Observer corr	2018-05-06	05:53:00	MB	Eurasian wryneck	Jynx torquilla
177	N52.62538 E23.18311	Farmland	Observer corr	2018-05-06	05:53:00	MB	Common snipe	Gallinago gallinago
177	N52.62538 E23.18311	Farmland	Observer corr	2018-05-06	05:53:00	MB	Common cuckoo	Cuculus canorus
177	N52.62538 E23.18311	Farmland	Observer corr	2018-05-06	05:53:00	MB	Willow warbler	Phylloscopus trochilus
177	N52.62538 E23.18311	Farmland	Observer corr	2018-05-06	05:53:00	MB	Common reed bunting	Emberiza schoeniclus
177	N52.62538 E23.18311	Farmland	Observer corr	2018-05-06	05:53:00	MB	Sedge warbler	Acrocephalus schoenobaenus
177	N52.62538 E23.18311	Farmland	Observer corr	2018-05-06	05:53:00	MB	Eurasian skylark	Alauda arvensis
177	N52.62538 E23.18311	Farmland	Observer corr	2018-05-06	05:53:00	MB	Thrush nightingale	Luscinia luscinia
177	N52.62538 E23.18311	Farmland	Observer corr	2018-05-06	05:53:00	MB	Common starling	Sturnus vulgaris
177	N52.62538 E23.18311	Farmland	Observer corr	2018-05-06	05:53:00	MB	Yellowhammer	Emberiza citrinella
177	N52.62538 E23.18311	Farmland	Observer corr	2018-05-06	05:53:00	MB	European turtle dove	Streptopelia turtur
177	N52.62538 E23.18311	Farmland	Observer corr	2018-05-06	05:53:00	MB	Eurasian golden oriole	Oriolus oriolus
177	N52.62538 E23.18311	Farmland	Observer corr	2018-05-06	05:53:00	MB	Common crane	Grus grus
178	N52.62058 E23.17608	Farmland	Observer corr	2018-05-06	05:32:00	MB	Corncrake	Crex crex
178	N52.62058 E23.17608	Farmland	Observer corr	2018-05-06	05:32:00	MB	Eurasian hoopoe	Upupa epops
178	N52.62058 E23.17608	Farmland	Observer corr	2018-05-06	05:32:00	MB	Red-backed shrike	Lanius collurio
178	N52.62058 E23.17608	Farmland	Observer corr	2018-05-06	05:32:00	MB	Common wood pigeon	Columba palumbus
178	N52.62058 E23.17608	Farmland	Observer corr	2018-05-06	05:32:00	MB	Common raven	Corvus corax
178	N52.62058 E23.17608	Farmland	Observer corr	2018-05-06	05:32:00	MB	Common snipe	Gallinago gallinago
178	N52.62058 E23.17608	Farmland	Observer corr	2018-05-06	05:32:00	MB	Common cuckoo	Cuculus canorus
178	N52.62058 E23.17608	Farmland	Observer corr	2018-05-06	05:32:00	MB	Whinchat	Saxicola rubetra
178	N52.62058 E23.17608	Farmland	Observer corr	2018-05-06	05:32:00	MB	Sedge warbler	Acrocephalus schoenobaenus
178	N52.62058 E23.17608	Farmland	Observer corr	2018-05-06	05:32:00	MB	Eurasian skylark	Alauda arvensis
178	N52.62058 E23.17608	Farmland	Observer corr	2018-05-06	05:32:00	MB	Thrush nightingale	Luscinia luscinia
178	N52.62058 E23.17608	Farmland	Observer corr	2018-05-06	05:32:00	MB	Common starling	Sturnus vulgaris
178	N52.62058 E23.17608	Farmland	Observer corr	2018-05-06	05:32:00	MB	Meadow pipit	Anthus pratensis
178	N52.62058 E23.17608	Farmland	Observer corr	2018-05-06	05:32:00	MB	Common grasshopper warbler	Locustella naevia
178	N52.62058 E23.17608	Farmland	Observer corr	2018-05-06	05:32:00	MB	European turtle dove	Streptopelia turtur
179	N52.60376 E23.10403	Forest	Observer corr	6-5-2018	05:20:00	KK	Great tit	Parus major
179	N52.60376 E23.10403	Forest	Observer corr	6-5-2018	05:20:00	KK	Great spotted woodpecker	Dendrocopos major
179	N52.60376 E23.10403	Forest	Observer corr	6-5-2018	05:20:00	KK	Hawfinch	Coccothraustes coccothraustes
179	N52.60376 E23.10403	Forest	Observer corr	6-5-2018	05:20:00	KK	Common wood pigeon	Columba palumbus
179	N52.60376 E23.10403	Forest	Observer corr	6-5-2018	05:20:00	KK	Eurasian blackcap	Sylvia atricapilla
179	N52.60376 E23.10403	Forest	Observer corr	6-5-2018	05:20:00	KK	Common cuckoo	Cuculus canorus
179	N52.60376 E23.10403	Forest	Observer corr	6-5-2018	05:20:00	KK	Eurasian blue tit	Cyanistes caeruleus
179	N52.60376 E23.10403	Forest	Observer corr	6-5-2018	05:20:00	KK	Common chiffchaff	Phylloscopus collybita
179	N52.60376 E23.10403	Forest	Observer corr	6-5-2018	05:20:00	KK	Eurasian jay	Garrulus glandarius
179	N52.60376 E23.10403	Forest	Observer corr	6-5-2018	05:20:00	KK	Song thrush	Turdus philomelos
179	N52.60376 E23.10403	Forest	Observer corr	6-5-2018	05:20:00	KK	Wood warbler	Phylloscopus sibilatrix
179	N52.60376 E23.10403	Forest	Observer corr	6-5-2018	05:20:00	KK	Eurasian golden oriole	Oriolus oriolus
179	N52.60376 E23.10403	Forest	Observer corr	6-5-2018	05:20:00	KK	Common chaffinch	Fringilla coelebs
179	N52.60376 E23.10403	Forest	Observer corr	6-5-2018	05:20:00	KK	Common crane	Grus grus
180	N52.60627 E23.09729	Forest	Observer corr	6-5-2018	05:46:00	KK	Black woodpecker	Dryocopus martius
180	N52.60627 E23.09729	Forest	Observer corr	6-5-2018	05:46:00	KK	Great spotted woodpecker	Dendrocopos major
180	N52.60627 E23.09729	Forest	Observer corr	6-5-2018	05:46:00	KK	Common wood pigeon	Columba palumbus
180	N52.60627 E23.09729	Forest	Observer corr	6-5-2018	05:46:00	KK	Eurasian blackcap	Sylvia atricapilla
180	N52.60627 E23.09729	Forest	Observer corr	6-5-2018	05:46:00	KK	Common blackbird	Turdus merula
180	N52.60627 E23.09729	Forest	Observer corr	6-5-2018	05:46:00	KK	Common raven	Corvus corax
180	N52.60627 E23.09729	Forest	Observer corr	6-5-2018	05:46:00	KK	Common cuckoo	Cuculus canorus
180	N52.60627 E23.09729	Forest	Observer corr	6-5-2018	05:46:00	KK	Common chiffchaff	Phylloscopus collybita
180	N52.60627 E23.09729	Forest	Observer corr	6-5-2018	05:46:00	KK	European robin	Erithacus rubecula
180	N52.60627 E23.09729	Forest	Observer corr	6-5-2018	05:46:00	KK	Coal tit	Periparus ater
180	N52.60627 E23.09729	Forest	Observer corr	6-5-2018	05:46:00	KK	Wood warbler	Phylloscopus sibilatrix
180	N52.60627 E23.09729	Forest	Observer corr	6-5-2018	05:46:00	KK	Eurasian golden oriole	Oriolus oriolus
180	N52.60627 E23.09729	Forest	Observer corr	6-5-2018	05:46:00	KK	Common chaffinch	Fringilla coelebs
180	N52.60627 E23.09729	Forest	Observer corr	6-5-2018	05:46:00	KK	Common crane	Grus grus
181	N52.61134 E23.09298	Forest	Observer corr	6-5-2018	06:08:00	KK	Great tit	Parus major
181	N52.61134 E23.09298	Forest	Observer corr	6-5-2018	06:08:00	KK	Eurasian blackcap	Sylvia atricapilla
181	N52.61134 E23.09298	Forest	Observer corr	6-5-2018	06:08:00	KK	Common blackbird	Turdus merula
181	N52.61134 E23.09298	Forest	Observer corr	6-5-2018	06:08:00	KK	Common cuckoo	Cuculus canorus
181	N52.61134 E23.09298	Forest	Observer corr	6-5-2018	06:08:00	KK	Willow warbler	Phylloscopus trochilus
181	N52.61134 E23.09298	Forest	Observer corr	6-5-2018	06:08:00	KK	Common chiffchaff	Phylloscopus collybita
181	N52.61134 E23.09298	Forest	Observer corr	6-5-2018	06:08:00	KK	European robin	Erithacus rubecula
181	N52.61134 E23.09298	Forest	Observer corr	6-5-2018	06:08:00	KK	Coal tit	Periparus ater
181	N52.61134 E23.09298	Forest	Observer corr	6-5-2018	06:08:00	KK	European turtle dove	Streptopelia turtur
181	N52.61134 E23.09298	Forest	Observer corr	6-5-2018	06:08:00	KK	Common chaffinch	Fringilla coelebs
182	N52.61608 E23.09444	Forest	Observer corr	6-5-2018	06:38:00	KK	European crested tit	Parus cristatus
182	N52.61134 E23.09299	Forest	Observer corr	6-5-2018	06:38:00	KK	Great spotted woodpecker	Dendrocopos major
182	N52.61608 E23.09445	Forest	Observer corr	6-5-2018	06:38:00	KK	Common snipe	Gallinago gallinago
182	N52.61134 E23.09300	Forest	Observer corr	6-5-2018	06:38:00	KK	Common cuckoo	Cuculus canorus
182	N52.61608 E23.09446	Forest	Observer corr	6-5-2018	06:38:00	KK	Willow warbler	Phylloscopus trochilus
182	N52.61608 E23.09447	Forest	Observer corr	6-5-2018	06:38:00	KK	Common chaffinch	Fringilla coelebs
182	N52.61134 E23.09302	Forest	Observer corr	6-5-2018	06:38:00	KK	Common crane	Grus grus
183	N52.59361 E23.15791	Farmland	Observer corr	2018-05-06	06:38:00	MB	White stork	Ciconia ciconia
183	N52.59361 E23.15791	Farmland	Observer corr	2018-05-06	06:38:00	MB	Common whitethroat	Sylvia communis
183	N52.59361 E23.15791	Farmland	Observer corr	2018-05-06	06:38:00	MB	Northern lapwing	Vanellus vanellus
183	N52.59361 E23.15791	Farmland	Observer corr	2018-05-06	06:38:00	MB	Barn swallow	Hirundo rustica
183	N52.59361 E23.15791	Farmland	Observer corr	2018-05-06	06:38:00	MB	Red-backed shrike	Lanius collurio
183	N52.59361 E23.15791	Farmland	Observer corr	2018-05-06	06:38:00	MB	Common wood pigeon	Columba palumbus
183	N52.59361 E23.15791	Farmland	Observer corr	2018-05-06	06:38:00	MB	Eurasian wryneck	Jynx torquilla
183	N52.59361 E23.15791	Farmland	Observer corr	2018-05-06	06:38:00	MB	Common cuckoo	Cuculus canorus
183	N52.59361 E23.15791	Farmland	Observer corr	2018-05-06	06:38:00	MB	Fieldfare	Turdus pilaris
183	N52.59361 E23.15791	Farmland	Observer corr	2018-05-06	06:38:00	MB	Western yellow wagtail	Motacilla flava
183	N52.59361 E23.15791	Farmland	Observer corr	2018-05-06	06:38:00	MB	Whinchat	Saxicola rubetra
183	N52.59361 E23.15791	Farmland	Observer corr	2018-05-06	06:38:00	MB	Eurasian skylark	Alauda arvensis
183	N52.59361 E23.15791	Farmland	Observer corr	2018-05-06	06:38:00	MB	Thrush nightingale	Luscinia luscinia
183	N52.59361 E23.15791	Farmland	Observer corr	2018-05-06	06:38:00	MB	Meadow pipit	Anthus pratensis
183	N52.59361 E23.15791	Farmland	Observer corr	2018-05-06	06:38:00	MB	Yellowhammer	Emberiza citrinella
183	N52.59361 E23.15791	Farmland	Observer corr	2018-05-06	06:38:00	MB	Hooded crow	Corvus cornix
183	N52.59361 E23.15791	Farmland	Observer corr	2018-05-06	06:38:00	MB	Common crane	Grus grus
120	N52.58348 E23.30197	Forest	ASR	2018-04-29	05:50:00	KK	Great tit	Parus major
120	N52.58348 E23.30197	Forest	ASR	2018-04-29	05:50:00	KK	Great spotted woodpecker	Dendrocopos major
120	N52.58348 E23.30197	Forest	ASR	2018-04-29	05:50:00	KK	Common wood pigeon	Columba palumbus
120	N52.58348 E23.30197	Forest	ASR	2018-04-29	05:50:00	KK	Eurasian blackcap	Sylvia atricapilla
120	N52.58348 E23.30197	Forest	ASR	2018-04-29	05:50:00	KK	Eurasian blue tit	Cyanistes caeruleus
120	N52.58348 E23.30197	Forest	ASR	2018-04-29	05:50:00	KK	Willow warbler	Phylloscopus trochilus
120	N52.58348 E23.30197	Forest	ASR	2018-04-29	05:50:00	KK	Common chiffchaff	Phylloscopus collybita
120	N52.58348 E23.30197	Forest	ASR	2018-04-29	05:50:00	KK	Song thrush	Turdus philomelos
120	N52.58348 E23.30197	Forest	ASR	2018-04-29	05:50:00	KK	Common chaffinch	Fringilla coelebs
121	N52.58370 E23.29592	Forest	ASR	2018-04-29	06:11:00	KK	Eurasian blackcap	Sylvia atricapilla
121	N52.58370 E23.29592	Forest	ASR	2018-04-29	06:11:00	KK	Common blackbird	Turdus merula
121	N52.58370 E23.29592	Forest	ASR	2018-04-29	06:11:00	KK	Mistle thrush	Turdus viscivorus
121	N52.58370 E23.29592	Forest	ASR	2018-04-29	06:11:00	KK	Willow warbler	Phylloscopus trochilus
121	N52.58370 E23.29592	Forest	ASR	2018-04-29	06:11:00	KK	Common chiffchaff	Phylloscopus collybita
121	N52.58370 E23.29592	Forest	ASR	2018-04-29	06:11:00	KK	Dunnock	Prunella modularis
121	N52.58370 E23.29592	Forest	ASR	2018-04-29	06:11:00	KK	European robin	Erithacus rubecula
121	N52.58370 E23.29592	Forest	ASR	2018-04-29	06:11:00	KK	Common starling	Sturnus vulgaris
123	N52.59170 E23.29528	Forest	ASR	2018-04-29	06:42:00	MB	Great tit	Parus major
123	N52.59170 E23.29528	Forest	ASR	2018-04-29	06:42:00	MB	Common blackbird	Turdus merula
123	N52.59170 E23.29528	Forest	ASR	2018-04-29	06:42:00	MB	Common raven	Corvus corax
123	N52.59170 E23.29528	Forest	ASR	2018-04-29	06:42:00	MB	Common cuckoo	Cuculus canorus
123	N52.59170 E23.29528	Forest	ASR	2018-04-29	06:42:00	MB	Common chiffchaff	Phylloscopus collybita
123	N52.59170 E23.29528	Forest	ASR	2018-04-29	06:42:00	MB	Song thrush	Turdus philomelos
123	N52.59170 E23.29528	Forest	ASR	2018-04-29	06:42:00	MB	Wood warbler	Phylloscopus sibilatrix
123	N52.59170 E23.29528	Forest	ASR	2018-04-29	06:42:00	MB	Common chaffinch	Fringilla coelebs
124	N52.59152 E23.28841	Forest	ASR	2018-04-29	07:09:00	MB	Great tit	Parus major
124	N52.59152 E23.28841	Forest	ASR	2018-04-29	07:09:00	MB	Willow tit	Poecile montanus
124	N52.59152 E23.28841	Forest	ASR	2018-04-29	07:09:00	MB	Great spotted woodpecker	Dendrocopos major
124	N52.59152 E23.28841	Forest	ASR	2018-04-29	07:09:00	MB	Hawfinch	Coccothraustes coccothraustes
124	N52.59152 E23.28841	Forest	ASR	2018-04-29	07:09:00	MB	Common cuckoo	Cuculus canorus
124	N52.59152 E23.28841	Forest	ASR	2018-04-29	07:09:00	MB	Common chiffchaff	Phylloscopus collybita
124	N52.59152 E23.28841	Forest	ASR	2018-04-29	07:09:00	MB	Coal tit	Periparus ater
124	N52.59152 E23.28841	Forest	ASR	2018-04-29	07:09:00	MB	Wood warbler	Phylloscopus sibilatrix
124	N52.59152 E23.28841	Forest	ASR	2018-04-29	07:09:00	MB	Eurasian golden oriole	Oriolus oriolus
124	N52.59152 E23.28841	Forest	ASR	2018-04-29	07:09:00	MB	Common chaffinch	Fringilla coelebs
125	N52.59180 E23.28259	Forest	ASR	2018-04-29	07:42:00	MB	Great tit	Parus major
125	N52.59180 E23.28259	Forest	ASR	2018-04-29	07:42:00	MB	Eurasian blackcap	Sylvia atricapilla
125	N52.59180 E23.28259	Forest	ASR	2018-04-29	07:42:00	MB	Common blackbird	Turdus merula
125	N52.59180 E23.28259	Forest	ASR	2018-04-29	07:42:00	MB	Common cuckoo	Cuculus canorus
125	N52.59180 E23.28259	Forest	ASR	2018-04-29	07:42:00	MB	European pied flycatcher	Ficedula hypoleuca
125	N52.59180 E23.28259	Forest	ASR	2018-04-29	07:42:00	MB	Common chiffchaff	Phylloscopus collybita
125	N52.59180 E23.28259	Forest	ASR	2018-04-29	07:42:00	MB	Common chaffinch	Fringilla coelebs
127	N52.58389 E23.27632	Farmland	ASR	2018-04-29	07:28:00	KK	Northern lapwing	Vanellus vanellus
127	N52.58389 E23.27632	Farmland	ASR	2018-04-29	07:28:00	KK	Common blackbird	Turdus merula
127	N52.58389 E23.27632	Farmland	ASR	2018-04-29	07:28:00	KK	Common snipe	Gallinago gallinago
127	N52.58389 E23.27632	Farmland	ASR	2018-04-29	07:28:00	KK	Common cuckoo	Cuculus canorus
127	N52.58389 E23.27632	Farmland	ASR	2018-04-29	07:28:00	KK	Whinchat	Saxicola rubetra
127	N52.58389 E23.27632	Farmland	ASR	2018-04-29	07:28:00	KK	Eurasian skylark	Alauda arvensis
127	N52.58389 E23.27632	Farmland	ASR	2018-04-29	07:28:00	KK	Thrush nightingale	Luscinia luscinia
127	N52.58389 E23.27632	Farmland	ASR	2018-04-29	07:28:00	KK	Common starling	Sturnus vulgaris
127	N52.58389 E23.27632	Farmland	ASR	2018-04-29	07:28:00	KK	Meadow pipit	Anthus pratensis
127	N52.58389 E23.27632	Farmland	ASR	2018-04-29	07:28:00	KK	Eurasian golden oriole	Oriolus oriolus
128	N52.59148 E23.27461	Forest	ASR	2018-04-30	05:54:00	KK	Great tit	Parus major
128	N52.59148 E23.27461	Forest	ASR	2018-04-30	05:54:00	KK	Hawfinch	Coccothraustes coccothraustes
128	N52.59148 E23.27461	Forest	ASR	2018-04-30	05:54:00	KK	Common blackbird	Turdus merula
128	N52.59148 E23.27461	Forest	ASR	2018-04-30	05:54:00	KK	Common cuckoo	Cuculus canorus
128	N52.59148 E23.27461	Forest	ASR	2018-04-30	05:54:00	KK	Common chiffchaff	Phylloscopus collybita
128	N52.59148 E23.27461	Forest	ASR	2018-04-30	05:54:00	KK	Coal tit	Periparus ater
128	N52.59148 E23.27461	Forest	ASR	2018-04-30	05:54:00	KK	Tree pipit	Anthus trivialis
128	N52.59148 E23.27461	Forest	ASR	2018-04-30	05:54:00	KK	Wood warbler	Phylloscopus sibilatrix
128	N52.59148 E23.27461	Forest	ASR	2018-04-30	05:54:00	KK	Common chaffinch	Fringilla coelebs
129	N52.58433 E23.26913	Farmland	ASR	30-4-2018	06:21:00	MB	Common cuckoo	Cuculus canorus
129	N52.58433 E23.26913	Farmland	ASR	30-4-2018	06:21:00	MB	Eurasian skylark	Alauda arvensis
129	N52.58433 E23.26913	Farmland	ASR	30-4-2018	06:21:00	MB	Thrush nightingale	Luscinia luscinia
129	N52.58433 E23.26913	Farmland	ASR	30-4-2018	06:21:00	MB	Meadow pipit	Anthus pratensis
130	N52.59204 E23.24446	Farmland	ASR	30-4-2018	07:57:00	MB	Common reed bunting	Emberiza schoeniclus
130	N52.59204 E23.24446	Farmland	ASR	30-4-2018	07:57:00	MB	Sedge warbler	Acrocephalus schoenobaenus
130	N52.59204 E23.24446	Farmland	ASR	30-4-2018	07:57:00	MB	Eurasian skylark	Alauda arvensis
130	N52.59204 E23.24446	Farmland	ASR	30-4-2018	07:57:00	MB	Great reed warbler	Acrocephalus arundinaceus
131	N52.58856 E23.25077	Farmland	ASR	30-4-2018	07:19:00	MB	Common cuckoo	Cuculus canorus
131	N52.58856 E23.25077	Farmland	ASR	30-4-2018	07:19:00	MB	Sedge warbler	Acrocephalus schoenobaenus
131	N52.58856 E23.25077	Farmland	ASR	30-4-2018	07:19:00	MB	Eurasian skylark	Alauda arvensis
131	N52.58856 E23.25077	Farmland	ASR	30-4-2018	07:19:00	MB	Common grasshopper warbler	Locustella naevia
131	N52.58856 E23.25077	Farmland	ASR	30-4-2018	07:19:00	MB	Eurasian golden oriole	Oriolus oriolus
132	N52.58556 E23.25694	Farmland	ASR	30-4-2018	06:54:00	MB	Common whitethroat	Sylvia communis
132	N52.58556 E23.25694	Farmland	ASR	30-4-2018	06:54:00	MB	Eurasian hoopoe	Upupa epops
132	N52.58556 E23.25694	Farmland	ASR	30-4-2018	06:54:00	MB	Common wood pigeon	Columba palumbus
132	N52.58556 E23.25694	Farmland	ASR	30-4-2018	06:54:00	MB	Common snipe	Gallinago gallinago
132	N52.58556 E23.25694	Farmland	ASR	30-4-2018	06:54:00	MB	Common cuckoo	Cuculus canorus
132	N52.58556 E23.25694	Farmland	ASR	30-4-2018	06:54:00	MB	Willow warbler	Phylloscopus trochilus
132	N52.58556 E23.25694	Farmland	ASR	30-4-2018	06:54:00	MB	Sedge warbler	Acrocephalus schoenobaenus
132	N52.58556 E23.25694	Farmland	ASR	30-4-2018	06:54:00	MB	Eurasian skylark	Alauda arvensis
132	N52.58556 E23.25694	Farmland	ASR	30-4-2018	06:54:00	MB	Thrush nightingale	Luscinia luscinia
132	N52.58556 E23.25694	Farmland	ASR	30-4-2018	06:54:00	MB	Song thrush	Turdus philomelos
132	N52.58556 E23.25694	Farmland	ASR	30-4-2018	06:54:00	MB	Common grasshopper warbler	Locustella naevia
132	N52.58556 E23.25694	Farmland	ASR	30-4-2018	06:54:00	MB	Yellowhammer	Emberiza citrinella
133	N52.58957 E23.22558	Forest	ASR	2018-04-30	06:46:00	KK	Common wood pigeon	Columba palumbus
133	N52.58957 E23.22558	Forest	ASR	2018-04-30	06:46:00	KK	Eurasian blackcap	Sylvia atricapilla
133	N52.58957 E23.22558	Forest	ASR	2018-04-30	06:46:00	KK	Common blackbird	Turdus merula
133	N52.58957 E23.22558	Forest	ASR	2018-04-30	06:46:00	KK	Common cuckoo	Cuculus canorus
133	N52.58957 E23.22558	Forest	ASR	2018-04-30	06:46:00	KK	Willow warbler	Phylloscopus trochilus
133	N52.58957 E23.22558	Forest	ASR	2018-04-30	06:46:00	KK	Eurasian skylark	Alauda arvensis
133	N52.58957 E23.22558	Forest	ASR	2018-04-30	06:46:00	KK	Thrush nightingale	Luscinia luscinia
133	N52.58957 E23.22558	Forest	ASR	2018-04-30	06:46:00	KK	Common starling	Sturnus vulgaris
133	N52.58957 E23.22558	Forest	ASR	2018-04-30	06:46:00	KK	Yellowhammer	Emberiza citrinella
133	N52.58957 E23.22558	Forest	ASR	2018-04-30	06:46:00	KK	Hooded crow	Corvus cornix
134	N52.58955 E23.21964	Forest	ASR	2018-04-30	07:05:00	KK	Great tit	Parus major
134	N52.58955 E23.21964	Forest	ASR	2018-04-30	07:05:00	KK	Eurasian blackcap	Sylvia atricapilla
134	N52.58955 E23.21964	Forest	ASR	2018-04-30	07:05:00	KK	Common blackbird	Turdus merula
134	N52.58955 E23.21964	Forest	ASR	2018-04-30	07:05:00	KK	Common cuckoo	Cuculus canorus
134	N52.58955 E23.21964	Forest	ASR	2018-04-30	07:05:00	KK	Willow warbler	Phylloscopus trochilus
134	N52.58955 E23.21964	Forest	ASR	2018-04-30	07:05:00	KK	Common chiffchaff	Phylloscopus collybita
134	N52.58955 E23.21964	Forest	ASR	2018-04-30	07:05:00	KK	Thrush nightingale	Luscinia luscinia
134	N52.58955 E23.21964	Forest	ASR	2018-04-30	07:05:00	KK	Eurasian wren	Troglodytes troglodytes
134	N52.58955 E23.21964	Forest	ASR	2018-04-30	07:05:00	KK	Common starling	Sturnus vulgaris
134	N52.58955 E23.21964	Forest	ASR	2018-04-30	07:05:00	KK	Yellowhammer	Emberiza citrinella
134	N52.58955 E23.21964	Forest	ASR	2018-04-30	07:05:00	KK	Hooded crow	Corvus cornix
134	N52.58955 E23.21964	Forest	ASR	2018-04-30	07:05:00	KK	Common chaffinch	Fringilla coelebs
135	N52.58512 E23.22078	Farmland	ASR	2018-04-30	06:25:00	KK	Common wood pigeon	Columba palumbus
135	N52.58512 E23.22078	Farmland	ASR	2018-04-30	06:25:00	KK	Common blackbird	Turdus merula
135	N52.58512 E23.22078	Farmland	ASR	2018-04-30	06:25:00	KK	Common raven	Corvus corax
135	N52.58512 E23.22078	Farmland	ASR	2018-04-30	06:25:00	KK	Common cuckoo	Cuculus canorus
135	N52.58512 E23.22078	Farmland	ASR	2018-04-30	06:25:00	KK	Eurasian skylark	Alauda arvensis
135	N52.58512 E23.22078	Farmland	ASR	2018-04-30	06:25:00	KK	Thrush nightingale	Luscinia luscinia
135	N52.58512 E23.22078	Farmland	ASR	2018-04-30	06:25:00	KK	Common crane	Grus grus
136	N52.61348 E23.24717	Forest	ASR	1-5-2018	05:51:00	MB	Eurasian blackcap	Sylvia atricapilla
136	N52.61348 E23.24717	Forest	ASR	1-5-2018	05:51:00	MB	Common blackbird	Turdus merula
136	N52.61348 E23.24717	Forest	ASR	1-5-2018	05:51:00	MB	Goldcrest	Regulus regulus
136	N52.61348 E23.24717	Forest	ASR	1-5-2018	05:51:00	MB	Common buzzard	Buteo buteo
136	N52.61348 E23.24717	Forest	ASR	1-5-2018	05:51:00	MB	Common chiffchaff	Phylloscopus collybita
136	N52.61348 E23.24717	Forest	ASR	1-5-2018	05:51:00	MB	European robin	Erithacus rubecula
136	N52.61348 E23.24717	Forest	ASR	1-5-2018	05:51:00	MB	Wood warbler	Phylloscopus sibilatrix
136	N52.61348 E23.24717	Forest	ASR	1-5-2018	05:51:00	MB	Common chaffinch	Fringilla coelebs
137	N52.61020 E23.25396	Forest	ASR	1-5-2018	06:24:00	MB	Common wood pigeon	Columba palumbus
137	N52.61020 E23.25396	Forest	ASR	1-5-2018	06:24:00	MB	Common blackbird	Turdus merula
137	N52.61020 E23.25396	Forest	ASR	1-5-2018	06:24:00	MB	Willow warbler	Phylloscopus trochilus
137	N52.61020 E23.25396	Forest	ASR	1-5-2018	06:24:00	MB	European robin	Erithacus rubecula
137	N52.61020 E23.25396	Forest	ASR	1-5-2018	06:24:00	MB	Song thrush	Turdus philomelos
137	N52.61020 E23.25396	Forest	ASR	1-5-2018	06:24:00	MB	Wood warbler	Phylloscopus sibilatrix
138	N52.60817 E23.26454	Forest	ASR	1-5-2018	07:07:00	MB	Eurasian blackcap	Sylvia atricapilla
138	N52.60817 E23.26454	Forest	ASR	1-5-2018	07:07:00	MB	Common cuckoo	Cuculus canorus
138	N52.60817 E23.26454	Forest	ASR	1-5-2018	07:07:00	MB	Woodlark	Lullula arborea
138	N52.60817 E23.26454	Forest	ASR	1-5-2018	07:07:00	MB	Willow warbler	Phylloscopus trochilus
138	N52.60817 E23.26454	Forest	ASR	1-5-2018	07:07:00	MB	European robin	Erithacus rubecula
138	N52.60817 E23.26454	Forest	ASR	1-5-2018	07:07:00	MB	Coal tit	Periparus ater
138	N52.60817 E23.26454	Forest	ASR	1-5-2018	07:07:00	MB	Wood warbler	Phylloscopus sibilatrix
138	N52.60817 E23.26454	Forest	ASR	1-5-2018	07:07:00	MB	Common chaffinch	Fringilla coelebs
139	N52.60566 E23.27092	Forest	ASR	1-5-2018	07:53:00	MB	Coal tit	Periparus ater
139	N52.60566 E23.27092	Forest	ASR	1-5-2018	07:53:00	MB	Song thrush	Turdus philomelos
139	N52.60566 E23.27092	Forest	ASR	1-5-2018	07:53:00	MB	Wood warbler	Phylloscopus sibilatrix
139	N52.60566 E23.27092	Forest	ASR	1-5-2018	07:53:00	MB	Common chaffinch	Fringilla coelebs
139	N52.60566 E23.27092	Forest	ASR	1-5-2018	07:53:00	MB	Common crane	Grus grus
140	N52.60127 E23.26210	Farmland	ASR	2018-05-01	06:33:00	KK	Common whitethroat	Sylvia communis
140	N52.60127 E23.26210	Farmland	ASR	2018-05-01	06:33:00	KK	Eurasian wryneck	Jynx torquilla
140	N52.60127 E23.26210	Farmland	ASR	2018-05-01	06:33:00	KK	Lesser whitethroat	Sylvia curruca
140	N52.60127 E23.26210	Farmland	ASR	2018-05-01	06:33:00	KK	Whinchat	Saxicola rubetra
140	N52.60127 E23.26210	Farmland	ASR	2018-05-01	06:33:00	KK	Eurasian skylark	Alauda arvensis
140	N52.60127 E23.26210	Farmland	ASR	2018-05-01	06:33:00	KK	Thrush nightingale	Luscinia luscinia
140	N52.60127 E23.26210	Farmland	ASR	2018-05-01	06:33:00	KK	Common grasshopper warbler	Locustella naevia
141	N52.59799 E23.27253	Farmland	ASR	2018-05-01	06:51:00	KK	Common whitethroat	Sylvia communis
141	N52.59799 E23.27253	Farmland	ASR	2018-05-01	06:51:00	KK	Northern lapwing	Vanellus vanellus
141	N52.59799 E23.27253	Farmland	ASR	2018-05-01	06:51:00	KK	Common blackbird	Turdus merula
141	N52.59799 E23.27253	Farmland	ASR	2018-05-01	06:51:00	KK	Common cuckoo	Cuculus canorus
141	N52.59799 E23.27253	Farmland	ASR	2018-05-01	06:51:00	KK	Willow warbler	Phylloscopus trochilus
141	N52.59799 E23.27253	Farmland	ASR	2018-05-01	06:51:00	KK	Whinchat	Saxicola rubetra
141	N52.59799 E23.27253	Farmland	ASR	2018-05-01	06:51:00	KK	Eurasian skylark	Alauda arvensis
141	N52.59799 E23.27253	Farmland	ASR	2018-05-01	06:51:00	KK	Thrush nightingale	Luscinia luscinia
141	N52.59799 E23.27253	Farmland	ASR	2018-05-01	06:51:00	KK	River warbler	Locustella fluviatilis
141	N52.59799 E23.27253	Farmland	ASR	2018-05-01	06:51:00	KK	Eurasian golden oriole	Oriolus oriolus
141	N52.59799 E23.27253	Farmland	ASR	2018-05-01	06:51:00	KK	Common crane	Grus grus
142	N52.60059 E23.25183	Farmland	ASR	2018-05-01	06:13:00	KK	Common pheasant	Phasianus colchicus
142	N52.60059 E23.25183	Farmland	ASR	2018-05-01	06:13:00	KK	Common cuckoo	Cuculus canorus
142	N52.60059 E23.25183	Farmland	ASR	2018-05-01	06:13:00	KK	Whinchat	Saxicola rubetra
142	N52.60059 E23.25183	Farmland	ASR	2018-05-01	06:13:00	KK	Eurasian skylark	Alauda arvensis
142	N52.60059 E23.25183	Farmland	ASR	2018-05-01	06:13:00	KK	Thrush nightingale	Luscinia luscinia
142	N52.60059 E23.25183	Farmland	ASR	2018-05-01	06:13:00	KK	Common grasshopper warbler	Locustella naevia
143	N52.59534 E23.24794	Farmland	ASR	2018-05-01	05:52:00	KK	Common pheasant	Phasianus colchicus
143	N52.59534 E23.24794	Farmland	ASR	2018-05-01	05:52:00	KK	Common whitethroat	Sylvia communis
143	N52.59534 E23.24794	Farmland	ASR	2018-05-01	05:52:00	KK	Common cuckoo	Cuculus canorus
143	N52.59534 E23.24794	Farmland	ASR	2018-05-01	05:52:00	KK	Whinchat	Saxicola rubetra
143	N52.59534 E23.24794	Farmland	ASR	2018-05-01	05:52:00	KK	Sedge warbler	Acrocephalus schoenobaenus
143	N52.59534 E23.24794	Farmland	ASR	2018-05-01	05:52:00	KK	Black-tailed godwit	Limosa limosa
143	N52.59534 E23.24794	Farmland	ASR	2018-05-01	05:52:00	KK	Eurasian skylark	Alauda arvensis
143	N52.59534 E23.24794	Farmland	ASR	2018-05-01	05:52:00	KK	Thrush nightingale	Luscinia luscinia
143	N52.59534 E23.24794	Farmland	ASR	2018-05-01	05:52:00	KK	Eurasian magpie	Pica pica
143	N52.59534 E23.24794	Farmland	ASR	2018-05-01	05:52:00	KK	River warbler	Locustella fluviatilis
143	N52.59534 E23.24794	Farmland	ASR	2018-05-01	05:52:00	KK	Common grasshopper warbler	Locustella naevia
144	N52.57876 E23.22532	Farmland	ASR	2018-05-02	07:06:00	KK	Common wood pigeon	Columba palumbus
144	N52.57876 E23.22532	Farmland	ASR	2018-05-02	07:06:00	KK	Common raven	Corvus corax
144	N52.57876 E23.22532	Farmland	ASR	2018-05-02	07:06:00	KK	Common snipe	Gallinago gallinago
144	N52.57876 E23.22532	Farmland	ASR	2018-05-02	07:06:00	KK	Common cuckoo	Cuculus canorus
144	N52.57876 E23.22532	Farmland	ASR	2018-05-02	07:06:00	KK	Fieldfare	Turdus pilaris
144	N52.57876 E23.22532	Farmland	ASR	2018-05-02	07:06:00	KK	Eurasian skylark	Alauda arvensis
144	N52.57876 E23.22532	Farmland	ASR	2018-05-02	07:06:00	KK	Thrush nightingale	Luscinia luscinia
144	N52.57876 E23.22532	Farmland	ASR	2018-05-02	07:06:00	KK	Yellowhammer	Emberiza citrinella
145	N52.59455 E23.21551	Farmland	ASR	2-5-2018	06:20:00	MB	Common wood pigeon	Columba palumbus
145	N52.59455 E23.21551	Farmland	ASR	2-5-2018	06:20:00	MB	Eurasian blackcap	Sylvia atricapilla
145	N52.59455 E23.21551	Farmland	ASR	2-5-2018	06:20:00	MB	Common blackbird	Turdus merula
145	N52.59455 E23.21551	Farmland	ASR	2-5-2018	06:20:00	MB	Common snipe	Gallinago gallinago
145	N52.59455 E23.21551	Farmland	ASR	2-5-2018	06:20:00	MB	Common cuckoo	Cuculus canorus
145	N52.59455 E23.21551	Farmland	ASR	2-5-2018	06:20:00	MB	Eurasian skylark	Alauda arvensis
145	N52.59455 E23.21551	Farmland	ASR	2-5-2018	06:20:00	MB	Thrush nightingale	Luscinia luscinia
145	N52.59455 E23.21551	Farmland	ASR	2-5-2018	06:20:00	MB	Meadow pipit	Anthus pratensis
145	N52.59455 E23.21551	Farmland	ASR	2-5-2018	06:20:00	MB	Yellowhammer	Emberiza citrinella
145	N52.59455 E23.21551	Farmland	ASR	2-5-2018	06:20:00	MB	Hooded crow	Corvus cornix
145	N52.59455 E23.21551	Farmland	ASR	2-5-2018	06:20:00	MB	Common crane	Grus grus
146	N52.59775 E23.22153	Farmland	ASR	2-5-2018	06:51:00	MB	Great tit	Parus major
146	N52.59775 E23.22153	Farmland	ASR	2-5-2018	06:51:00	MB	Eurasian skylark	Alauda arvensis
146	N52.59775 E23.22153	Farmland	ASR	2-5-2018	06:51:00	MB	Meadow pipit	Anthus pratensis
147	N52.59387 E23.22864	Farmland	ASR	2-5-2018	07:22:00	MB	Common whitethroat	Sylvia communis
147	N52.59387 E23.22864	Farmland	ASR	2-5-2018	07:22:00	MB	Common snipe	Gallinago gallinago
147	N52.59387 E23.22864	Farmland	ASR	2-5-2018	07:22:00	MB	Whinchat	Saxicola rubetra
147	N52.59387 E23.22864	Farmland	ASR	2-5-2018	07:22:00	MB	Eurasian skylark	Alauda arvensis
147	N52.59387 E23.22864	Farmland	ASR	2-5-2018	07:22:00	MB	Meadow pipit	Anthus pratensis
147	N52.59387 E23.22864	Farmland	ASR	2-5-2018	07:22:00	MB	Hooded crow	Corvus cornix
148	N52.57838 E23.21638	Forest	ASR	2018-05-02	06:50:00	KK	Great tit	Parus major
148	N52.57838 E23.21638	Forest	ASR	2018-05-02	06:50:00	KK	Hawfinch	Coccothraustes coccothraustes
148	N52.57838 E23.21638	Forest	ASR	2018-05-02	06:50:00	KK	Common wood pigeon	Columba palumbus
148	N52.57838 E23.21638	Forest	ASR	2018-05-02	06:50:00	KK	Woodlark	Lullula arborea
148	N52.57838 E23.21638	Forest	ASR	2018-05-02	06:50:00	KK	Common chiffchaff	Phylloscopus collybita
148	N52.57838 E23.21638	Forest	ASR	2018-05-02	06:50:00	KK	Song thrush	Turdus philomelos
148	N52.57838 E23.21638	Forest	ASR	2018-05-02	06:50:00	KK	Wood warbler	Phylloscopus sibilatrix
148	N52.57838 E23.21638	Forest	ASR	2018-05-02	06:50:00	KK	Hooded crow	Corvus cornix
148	N52.57838 E23.21638	Forest	ASR	2018-05-02	06:50:00	KK	Common chaffinch	Fringilla coelebs
149	N52.58533 E23.21143	Farmland	ASR	2018-05-02	06:34:00	KK	Great spotted woodpecker	Dendrocopos major
149	N52.58533 E23.21143	Farmland	ASR	2018-05-02	06:34:00	KK	Common wood pigeon	Columba palumbus
149	N52.58533 E23.21143	Farmland	ASR	2018-05-02	06:34:00	KK	Eurasian wryneck	Jynx torquilla
149	N52.58533 E23.21143	Farmland	ASR	2018-05-02	06:34:00	KK	Common snipe	Gallinago gallinago
149	N52.58533 E23.21143	Farmland	ASR	2018-05-02	06:34:00	KK	Willow warbler	Phylloscopus trochilus
149	N52.58533 E23.21143	Farmland	ASR	2018-05-02	06:34:00	KK	Eurasian skylark	Alauda arvensis
149	N52.58533 E23.21143	Farmland	ASR	2018-05-02	06:34:00	KK	Thrush nightingale	Luscinia luscinia
149	N52.58533 E23.21143	Farmland	ASR	2018-05-02	06:34:00	KK	Meadow pipit	Anthus pratensis
149	N52.58533 E23.21143	Farmland	ASR	2018-05-02	06:34:00	KK	Yellowhammer	Emberiza citrinella
149	N52.58533 E23.21143	Farmland	ASR	2018-05-02	06:34:00	KK	Hooded crow	Corvus cornix
149	N52.58533 E23.21143	Farmland	ASR	2018-05-02	06:34:00	KK	Common crane	Grus grus
150	N52.60478 E23.19802	Forest	ASR	2018-05-02	05:48:00	KK	Great tit	Parus major
150	N52.60478 E23.19802	Forest	ASR	2018-05-02	05:48:00	KK	Common wood pigeon	Columba palumbus
150	N52.60478 E23.19802	Forest	ASR	2018-05-02	05:48:00	KK	Eurasian sparrowhawk	Accipiter nisus
150	N52.60478 E23.19802	Forest	ASR	2018-05-02	05:48:00	KK	Common raven	Corvus corax
150	N52.60478 E23.19802	Forest	ASR	2018-05-02	05:48:00	KK	Common cuckoo	Cuculus canorus
150	N52.60478 E23.19802	Forest	ASR	2018-05-02	05:48:00	KK	Mistle thrush	Turdus viscivorus
150	N52.60478 E23.19802	Forest	ASR	2018-05-02	05:48:00	KK	Common chiffchaff	Phylloscopus collybita
150	N52.60478 E23.19802	Forest	ASR	2018-05-02	05:48:00	KK	European robin	Erithacus rubecula
150	N52.60478 E23.19802	Forest	ASR	2018-05-02	05:48:00	KK	Song thrush	Turdus philomelos
150	N52.60478 E23.19802	Forest	ASR	2018-05-02	05:48:00	KK	Common chaffinch	Fringilla coelebs
150	N52.60478 E23.19802	Forest	ASR	2018-05-02	05:48:00	KK	Common crane	Grus grus
151	N52.60121 E23.21063	Forest	ASR	2-5-2018	05:45:00	MB	Eurasian hoopoe	Upupa epops
151	N52.60121 E23.21063	Forest	ASR	2-5-2018	05:45:00	MB	Great spotted woodpecker	Dendrocopos major
151	N52.60121 E23.21063	Forest	ASR	2-5-2018	05:45:00	MB	Garden warbler	Sylvia borin
151	N52.60121 E23.21063	Forest	ASR	2-5-2018	05:45:00	MB	Eurasian blackcap	Sylvia atricapilla
151	N52.60121 E23.21063	Forest	ASR	2-5-2018	05:45:00	MB	Common blackbird	Turdus merula
151	N52.60121 E23.21063	Forest	ASR	2-5-2018	05:45:00	MB	Common cuckoo	Cuculus canorus
151	N52.60121 E23.21063	Forest	ASR	2-5-2018	05:45:00	MB	Willow warbler	Phylloscopus trochilus
151	N52.60121 E23.21063	Forest	ASR	2-5-2018	05:45:00	MB	Common chaffinch	Fringilla coelebs
152	N52.60178 E23.23579	Forest	ASR	3-5-2018	06:36:00	MB	European greenfinch	Chloris chloris
152	N52.60178 E23.23579	Forest	ASR	3-5-2018	06:36:00	MB	Eurasian blackcap	Sylvia atricapilla
152	N52.60178 E23.23579	Forest	ASR	3-5-2018	06:36:00	MB	Common blackbird	Turdus merula
152	N52.60178 E23.23579	Forest	ASR	3-5-2018	06:36:00	MB	Willow warbler	Phylloscopus trochilus
152	N52.60178 E23.23579	Forest	ASR	3-5-2018	06:36:00	MB	Lesser whitethroat	Sylvia curruca
152	N52.60178 E23.23579	Forest	ASR	3-5-2018	06:36:00	MB	Yellowhammer	Emberiza citrinella
153	N52.59923 E23.23046	Farmland	ASR	3-5-2018	07:07:00	MB	Common raven	Corvus corax
153	N52.59923 E23.23046	Farmland	ASR	3-5-2018	07:07:00	MB	Sedge warbler	Acrocephalus schoenobaenus
153	N52.59923 E23.23046	Farmland	ASR	3-5-2018	07:07:00	MB	Eurasian skylark	Alauda arvensis
154	N52.59408 E23.23777	Farmland	ASR	3-5-2018	07:39:00	MB	Common whitethroat	Sylvia communis
154	N52.59408 E23.23777	Farmland	ASR	3-5-2018	07:39:00	MB	Eurasian skylark	Alauda arvensis
154	N52.59408 E23.23777	Farmland	ASR	3-5-2018	07:39:00	MB	Thrush nightingale	Luscinia luscinia
154	N52.59408 E23.23777	Farmland	ASR	3-5-2018	07:39:00	MB	Yellowhammer	Emberiza citrinella
155	N52.60837 E23.23829	Farmland	ASR	3-5-2018	05:51:00	MB	Northern lapwing	Vanellus vanellus
155	N52.60837 E23.23829	Farmland	ASR	3-5-2018	05:51:00	MB	Corncrake	Crex crex
155	N52.60837 E23.23829	Farmland	ASR	3-5-2018	05:51:00	MB	Eurasian hoopoe	Upupa epops
155	N52.60837 E23.23829	Farmland	ASR	3-5-2018	05:51:00	MB	Red-backed shrike	Lanius collurio
155	N52.60837 E23.23829	Farmland	ASR	3-5-2018	05:51:00	MB	Common raven	Corvus corax
155	N52.60837 E23.23829	Farmland	ASR	3-5-2018	05:51:00	MB	Common snipe	Gallinago gallinago
155	N52.60837 E23.23829	Farmland	ASR	3-5-2018	05:51:00	MB	Whinchat	Saxicola rubetra
155	N52.60837 E23.23829	Farmland	ASR	3-5-2018	05:51:00	MB	Corn bunting	Emberiza calandra
155	N52.60837 E23.23829	Farmland	ASR	3-5-2018	05:51:00	MB	Eurasian skylark	Alauda arvensis
155	N52.60837 E23.23829	Farmland	ASR	3-5-2018	05:51:00	MB	Yellowhammer	Emberiza citrinella
155	N52.60837 E23.23829	Farmland	ASR	3-5-2018	05:51:00	MB	European turtle dove	Streptopelia turtur
156	N52.61118 E23.22825	Farmland	ASR	2018-05-03	05:49:00	KK	Corncrake	Crex crex
156	N52.61118 E23.22825	Farmland	ASR	2018-05-03	05:49:00	KK	Eurasian hoopoe	Upupa epops
156	N52.61118 E23.22825	Farmland	ASR	2018-05-03	05:49:00	KK	Common wood pigeon	Columba palumbus
156	N52.61118 E23.22825	Farmland	ASR	2018-05-03	05:49:00	KK	Common raven	Corvus corax
156	N52.61118 E23.22825	Farmland	ASR	2018-05-03	05:49:00	KK	Whinchat	Saxicola rubetra
156	N52.61118 E23.22825	Farmland	ASR	2018-05-03	05:49:00	KK	Sedge warbler	Acrocephalus schoenobaenus
156	N52.61118 E23.22825	Farmland	ASR	2018-05-03	05:49:00	KK	Eurasian skylark	Alauda arvensis
156	N52.61118 E23.22825	Farmland	ASR	2018-05-03	05:49:00	KK	Thrush nightingale	Luscinia luscinia
156	N52.61118 E23.22825	Farmland	ASR	2018-05-03	05:49:00	KK	Common grasshopper warbler	Locustella naevia
156	N52.61118 E23.22825	Farmland	ASR	2018-05-03	05:49:00	KK	European turtle dove	Streptopelia turtur
157	N52.61630 E23.21249	Forest	ASR	2018-05-03	06:11:00	KK	Great tit	Parus major
157	N52.61630 E23.21249	Forest	ASR	2018-05-03	06:11:00	KK	Eurasian hoopoe	Upupa epops
157	N52.61630 E23.21249	Forest	ASR	2018-05-03	06:11:00	KK	Great spotted woodpecker	Dendrocopos major
157	N52.61630 E23.21249	Forest	ASR	2018-05-03	06:11:00	KK	Common wood pigeon	Columba palumbus
157	N52.61630 E23.21249	Forest	ASR	2018-05-03	06:11:00	KK	Eurasian blackcap	Sylvia atricapilla
157	N52.61630 E23.21249	Forest	ASR	2018-05-03	06:11:00	KK	Eurasian blue tit	Cyanistes caeruleus
157	N52.61630 E23.21249	Forest	ASR	2018-05-03	06:11:00	KK	Common chiffchaff	Phylloscopus collybita
157	N52.61630 E23.21249	Forest	ASR	2018-05-03	06:11:00	KK	Wood warbler	Phylloscopus sibilatrix
157	N52.61630 E23.21249	Forest	ASR	2018-05-03	06:11:00	KK	Common firecrest	Regulus ignicapilla
158	N52.59566 E23.20386	Farmland	ASR	2018-05-03	06:52:00	KK	Common whitethroat	Sylvia communis
158	N52.59566 E23.20386	Farmland	ASR	2018-05-03	06:52:00	KK	Common wood pigeon	Columba palumbus
158	N52.59566 E23.20386	Farmland	ASR	2018-05-03	06:52:00	KK	Whinchat	Saxicola rubetra
158	N52.59566 E23.20386	Farmland	ASR	2018-05-03	06:52:00	KK	Eurasian skylark	Alauda arvensis
158	N52.59566 E23.20386	Farmland	ASR	2018-05-03	06:52:00	KK	Thrush nightingale	Luscinia luscinia
158	N52.59566 E23.20386	Farmland	ASR	2018-05-03	06:52:00	KK	Yellowhammer	Emberiza citrinella
158	N52.59566 E23.20386	Farmland	ASR	2018-05-03	06:52:00	KK	Common chaffinch	Fringilla coelebs
159	N52.59869 E23.19576	Forest	ASR	2018-05-03	06:35:00	KK	Garden warbler	Sylvia borin
159	N52.59869 E23.19576	Forest	ASR	2018-05-03	06:35:00	KK	Eurasian blackcap	Sylvia atricapilla
159	N52.59869 E23.19576	Forest	ASR	2018-05-03	06:35:00	KK	Common cuckoo	Cuculus canorus
159	N52.59869 E23.19576	Forest	ASR	2018-05-03	06:35:00	KK	Willow warbler	Phylloscopus trochilus
159	N52.59869 E23.19576	Forest	ASR	2018-05-03	06:35:00	KK	Eurasian skylark	Alauda arvensis
160	N52.60044 E23.18601	Farmland	ASR	2018-05-04	04:32:00	KK	Red-backed shrike	Lanius collurio
160	N52.60044 E23.18601	Farmland	ASR	2018-05-04	04:32:00	KK	Common cuckoo	Cuculus canorus
160	N52.60044 E23.18601	Farmland	ASR	2018-05-04	04:32:00	KK	Whinchat	Saxicola rubetra
160	N52.60044 E23.18601	Farmland	ASR	2018-05-04	04:32:00	KK	Eurasian skylark	Alauda arvensis
160	N52.60044 E23.18601	Farmland	ASR	2018-05-04	04:32:00	KK	Thrush nightingale	Luscinia luscinia
160	N52.60044 E23.18601	Farmland	ASR	2018-05-04	04:32:00	KK	Yellowhammer	Emberiza citrinella
160	N52.60044 E23.18601	Farmland	ASR	2018-05-04	04:32:00	KK	Eurasian golden oriole	Oriolus oriolus
160	N52.60044 E23.18601	Farmland	ASR	2018-05-04	04:32:00	KK	Common crane	Grus grus
161	N52.60507 E23.18409	Farmland	ASR	2018-05-04	04:46:00	KK	Corncrake	Crex crex
161	N52.60507 E23.18409	Farmland	ASR	2018-05-04	04:46:00	KK	Common wood pigeon	Columba palumbus
161	N52.60507 E23.18409	Farmland	ASR	2018-05-04	04:46:00	KK	Common cuckoo	Cuculus canorus
161	N52.60507 E23.18409	Farmland	ASR	2018-05-04	04:46:00	KK	Fieldfare	Turdus pilaris
161	N52.60507 E23.18409	Farmland	ASR	2018-05-04	04:46:00	KK	Eurasian skylark	Alauda arvensis
161	N52.60507 E23.18409	Farmland	ASR	2018-05-04	04:46:00	KK	Thrush nightingale	Luscinia luscinia
161	N52.60507 E23.18409	Farmland	ASR	2018-05-04	04:46:00	KK	Common grasshopper warbler	Locustella naevia
161	N52.60507 E23.18409	Farmland	ASR	2018-05-04	04:46:00	KK	Yellowhammer	Emberiza citrinella
161	N52.60507 E23.18409	Farmland	ASR	2018-05-04	04:46:00	KK	European turtle dove	Streptopelia turtur
161	N52.60507 E23.18409	Farmland	ASR	2018-05-04	04:46:00	KK	Eurasian golden oriole	Oriolus oriolus
161	N52.60507 E23.18409	Farmland	ASR	2018-05-04	04:46:00	KK	Common crane	Grus grus
162	N52.60848 E23.16963	Farmland	ASR	2018-05-04	05:47:00	KK	Corncrake	Crex crex
162	N52.60848 E23.16963	Farmland	ASR	2018-05-04	05:47:00	KK	Common snipe	Gallinago gallinago
162	N52.60848 E23.16963	Farmland	ASR	2018-05-04	05:47:00	KK	Common cuckoo	Cuculus canorus
162	N52.60848 E23.16963	Farmland	ASR	2018-05-04	05:47:00	KK	Whinchat	Saxicola rubetra
162	N52.60848 E23.16963	Farmland	ASR	2018-05-04	05:47:00	KK	Sedge warbler	Acrocephalus schoenobaenus
162	N52.60848 E23.16963	Farmland	ASR	2018-05-04	05:47:00	KK	Black-tailed godwit	Limosa limosa
162	N52.60848 E23.16963	Farmland	ASR	2018-05-04	05:47:00	KK	Eurasian skylark	Alauda arvensis
162	N52.60848 E23.16963	Farmland	ASR	2018-05-04	05:47:00	KK	Thrush nightingale	Luscinia luscinia
162	N52.60848 E23.16963	Farmland	ASR	2018-05-04	05:47:00	KK	Meadow pipit	Anthus pratensis
162	N52.60848 E23.16963	Farmland	ASR	2018-05-04	05:47:00	KK	Yellowhammer	Emberiza citrinella
162	N52.60848 E23.16963	Farmland	ASR	2018-05-04	05:47:00	KK	Eurasian golden oriole	Oriolus oriolus
163	N52.60792 E23.17528	Forest	ASR	2018-05-04	06:05:00	KK	Great tit	Parus major
163	N52.60792 E23.17528	Forest	ASR	2018-05-04	06:05:00	KK	Common cuckoo	Cuculus canorus
163	N52.60792 E23.17528	Forest	ASR	2018-05-04	06:05:00	KK	Goldcrest	Regulus regulus
163	N52.60792 E23.17528	Forest	ASR	2018-05-04	06:05:00	KK	Willow warbler	Phylloscopus trochilus
163	N52.60792 E23.17528	Forest	ASR	2018-05-04	06:05:00	KK	European robin	Erithacus rubecula
163	N52.60792 E23.17528	Forest	ASR	2018-05-04	06:05:00	KK	Coal tit	Periparus ater
163	N52.60792 E23.17528	Forest	ASR	2018-05-04	06:05:00	KK	Yellowhammer	Emberiza citrinella
163	N52.60792 E23.17528	Forest	ASR	2018-05-04	06:05:00	KK	Eurasian golden oriole	Oriolus oriolus
163	N52.60792 E23.17528	Forest	ASR	2018-05-04	06:05:00	KK	Common chaffinch	Fringilla coelebs
164	N52.60912 E23.14848	Forest	ASR	4-5-2018	07:24:00	MB	Great spotted woodpecker	Dendrocopos major
164	N52.60912 E23.14848	Forest	ASR	4-5-2018	07:24:00	MB	Common blackbird	Turdus merula
164	N52.60912 E23.14848	Forest	ASR	4-5-2018	07:24:00	MB	Willow warbler	Phylloscopus trochilus
164	N52.60912 E23.14848	Forest	ASR	4-5-2018	07:24:00	MB	Common chiffchaff	Phylloscopus collybita
164	N52.60912 E23.14848	Forest	ASR	4-5-2018	07:24:00	MB	Coal tit	Periparus ater
164	N52.60912 E23.14848	Forest	ASR	4-5-2018	07:24:00	MB	Wood warbler	Phylloscopus sibilatrix
164	N52.60912 E23.14848	Forest	ASR	4-5-2018	07:24:00	MB	Common chaffinch	Fringilla coelebs
164	N52.60912 E23.14848	Forest	ASR	4-5-2018	07:24:00	MB	Common crane	Grus grus
165	N52.61095 E23.14322	Forest	ASR	4-5-2018	06:47:00	MB	Goldcrest	Regulus regulus
165	N52.61095 E23.14322	Forest	ASR	4-5-2018	06:47:00	MB	Willow warbler	Phylloscopus trochilus
165	N52.61095 E23.14322	Forest	ASR	4-5-2018	06:47:00	MB	Coal tit	Periparus ater
165	N52.61095 E23.14322	Forest	ASR	4-5-2018	06:47:00	MB	Wood warbler	Phylloscopus sibilatrix
165	N52.61095 E23.14322	Forest	ASR	4-5-2018	06:47:00	MB	Eurasian golden oriole	Oriolus oriolus
165	N52.61095 E23.14322	Forest	ASR	4-5-2018	06:47:00	MB	Common chaffinch	Fringilla coelebs
165	N52.61095 E23.14322	Forest	ASR	4-5-2018	06:47:00	MB	Common crane	Grus grus
166	N52.61291 E23.13606	Forest	ASR	4-5-2018	06:17:00	MB	Great tit	Parus major
166	N52.61291 E23.13606	Forest	ASR	4-5-2018	06:17:00	MB	Common blackbird	Turdus merula
166	N52.61291 E23.13606	Forest	ASR	4-5-2018	06:17:00	MB	Spotted flycatcher	Muscicapa striata
166	N52.61291 E23.13606	Forest	ASR	4-5-2018	06:17:00	MB	Willow warbler	Phylloscopus trochilus
166	N52.61291 E23.13606	Forest	ASR	4-5-2018	06:17:00	MB	Common redstart	Phoenicurus phoenicurus
166	N52.61291 E23.13606	Forest	ASR	4-5-2018	06:17:00	MB	European robin	Erithacus rubecula
166	N52.61291 E23.13606	Forest	ASR	4-5-2018	06:17:00	MB	Common chaffinch	Fringilla coelebs
167	N52.61502 E23.12557	Forest	ASR	4-5-2018	05:45:00	MB	European crested tit	Parus cristatus
167	N52.61502 E23.12557	Forest	ASR	4-5-2018	05:45:00	MB	Eurasian blackcap	Sylvia atricapilla
167	N52.61502 E23.12557	Forest	ASR	4-5-2018	05:45:00	MB	Common blackbird	Turdus merula
167	N52.61502 E23.12557	Forest	ASR	4-5-2018	05:45:00	MB	Willow warbler	Phylloscopus trochilus
167	N52.61502 E23.12557	Forest	ASR	4-5-2018	05:45:00	MB	Coal tit	Periparus ater
167	N52.61502 E23.12557	Forest	ASR	4-5-2018	05:45:00	MB	Eurasian wren	Troglodytes troglodytes
167	N52.61502 E23.12557	Forest	ASR	4-5-2018	05:45:00	MB	Common chaffinch	Fringilla coelebs
167	N52.61502 E23.12557	Forest	ASR	4-5-2018	05:45:00	MB	Common firecrest	Regulus ignicapilla
168	N52.59949 E23.17149	Farmland	ASR	5-5-2018	05:09:00	MB	Common raven	Corvus corax
168	N52.59949 E23.17149	Farmland	ASR	5-5-2018	05:09:00	MB	Black-tailed godwit	Limosa limosa
168	N52.59949 E23.17149	Farmland	ASR	5-5-2018	05:09:00	MB	Eurasian skylark	Alauda arvensis
168	N52.59949 E23.17149	Farmland	ASR	5-5-2018	05:09:00	MB	Yellowhammer	Emberiza citrinella
168	N52.59949 E23.17149	Farmland	ASR	5-5-2018	05:09:00	MB	Common crane	Grus grus
169	N52.60457 E23.16691	Farmland	ASR	5-5-2018	05:39:00	MB	Northern lapwing	Vanellus vanellus
169	N52.60457 E23.16691	Farmland	ASR	5-5-2018	05:39:00	MB	Common raven	Corvus corax
169	N52.60457 E23.16691	Farmland	ASR	5-5-2018	05:39:00	MB	Common snipe	Gallinago gallinago
169	N52.60457 E23.16691	Farmland	ASR	5-5-2018	05:39:00	MB	Black-tailed godwit	Limosa limosa
169	N52.60457 E23.16691	Farmland	ASR	5-5-2018	05:39:00	MB	Eurasian skylark	Alauda arvensis
169	N52.60457 E23.16691	Farmland	ASR	5-5-2018	05:39:00	MB	Yellowhammer	Emberiza citrinella
169	N52.60457 E23.16691	Farmland	ASR	5-5-2018	05:39:00	MB	Common crane	Grus grus
170	N52.60450 E23.15983	Farmland	ASR	5-5-2018	06:04:00	MB	Common snipe	Gallinago gallinago
170	N52.60450 E23.15983	Farmland	ASR	5-5-2018	06:04:00	MB	Common cuckoo	Cuculus canorus
170	N52.60450 E23.15983	Farmland	ASR	5-5-2018	06:04:00	MB	Whinchat	Saxicola rubetra
170	N52.60450 E23.15983	Farmland	ASR	5-5-2018	06:04:00	MB	Sedge warbler	Acrocephalus schoenobaenus
170	N52.60450 E23.15983	Farmland	ASR	5-5-2018	06:04:00	MB	Black-tailed godwit	Limosa limosa
170	N52.60450 E23.15983	Farmland	ASR	5-5-2018	06:04:00	MB	Eurasian skylark	Alauda arvensis
170	N52.60450 E23.15983	Farmland	ASR	5-5-2018	06:04:00	MB	Meadow pipit	Anthus pratensis
170	N52.60450 E23.15983	Farmland	ASR	5-5-2018	06:04:00	MB	Common grasshopper warbler	Locustella naevia
170	N52.60450 E23.15983	Farmland	ASR	5-5-2018	06:04:00	MB	Great reed warbler	Acrocephalus arundinaceus
170	N52.60450 E23.15983	Farmland	ASR	5-5-2018	06:04:00	MB	European turtle dove	Streptopelia turtur
171	N52.61069 E23.15723	Farmland	ASR	5-5-2018	06:25:00	MB	Common wood pigeon	Columba palumbus
171	N52.61069 E23.15723	Farmland	ASR	5-5-2018	06:25:00	MB	Common snipe	Gallinago gallinago
171	N52.61069 E23.15723	Farmland	ASR	5-5-2018	06:25:00	MB	Common chiffchaff	Phylloscopus collybita
171	N52.61069 E23.15723	Farmland	ASR	5-5-2018	06:25:00	MB	Whinchat	Saxicola rubetra
171	N52.61069 E23.15723	Farmland	ASR	5-5-2018	06:25:00	MB	Common reed bunting	Emberiza schoeniclus
171	N52.61069 E23.15723	Farmland	ASR	5-5-2018	06:25:00	MB	Eurasian skylark	Alauda arvensis
171	N52.61069 E23.15723	Farmland	ASR	5-5-2018	06:25:00	MB	Thrush nightingale	Luscinia luscinia
171	N52.61069 E23.15723	Farmland	ASR	5-5-2018	06:25:00	MB	Meadow pipit	Anthus pratensis
171	N52.61069 E23.15723	Farmland	ASR	5-5-2018	06:25:00	MB	Common grasshopper warbler	Locustella naevia
171	N52.61069 E23.15723	Farmland	ASR	5-5-2018	06:25:00	MB	European turtle dove	Streptopelia turtur
171	N52.61069 E23.15723	Farmland	ASR	5-5-2018	06:25:00	MB	Common crane	Grus grus
172	N52.61378 E23.14963	Forest	ASR	2018-05-05	06:02:00	KK	Common wood pigeon	Columba palumbus
172	N52.61378 E23.14963	Forest	ASR	2018-05-05	06:02:00	KK	Common cuckoo	Cuculus canorus
172	N52.61378 E23.14963	Forest	ASR	2018-05-05	06:02:00	KK	Goldcrest	Regulus regulus
172	N52.61378 E23.14963	Forest	ASR	2018-05-05	06:02:00	KK	Willow warbler	Phylloscopus trochilus
172	N52.61378 E23.14963	Forest	ASR	2018-05-05	06:02:00	KK	Common chiffchaff	Phylloscopus collybita
172	N52.61378 E23.14963	Forest	ASR	2018-05-05	06:02:00	KK	Tree pipit	Anthus trivialis
172	N52.61378 E23.14963	Forest	ASR	2018-05-05	06:02:00	KK	Wood warbler	Phylloscopus sibilatrix
172	N52.61378 E23.14963	Forest	ASR	2018-05-05	06:02:00	KK	Common chaffinch	Fringilla coelebs
173	N52.61368 E23.15799	Forest	ASR	2018-05-05	05:46:00	KK	Hawfinch	Coccothraustes coccothraustes
173	N52.61368 E23.15799	Forest	ASR	2018-05-05	05:46:00	KK	Common wood pigeon	Columba palumbus
173	N52.61368 E23.15799	Forest	ASR	2018-05-05	05:46:00	KK	Willow warbler	Phylloscopus trochilus
173	N52.61368 E23.15799	Forest	ASR	2018-05-05	05:46:00	KK	Common chiffchaff	Phylloscopus collybita
173	N52.61368 E23.15799	Forest	ASR	2018-05-05	05:46:00	KK	Eurasian jay	Garrulus glandarius
173	N52.61368 E23.15799	Forest	ASR	2018-05-05	05:46:00	KK	Black-headed gull	Chroicocephalus ridibundus
173	N52.61368 E23.15799	Forest	ASR	2018-05-05	05:46:00	KK	Tree pipit	Anthus trivialis
173	N52.61368 E23.15799	Forest	ASR	2018-05-05	05:46:00	KK	European turtle dove	Streptopelia turtur
173	N52.61368 E23.15799	Forest	ASR	2018-05-05	05:46:00	KK	Eurasian golden oriole	Oriolus oriolus
173	N52.61368 E23.15799	Forest	ASR	2018-05-05	05:46:00	KK	Common chaffinch	Fringilla coelebs
173	N52.61368 E23.15799	Forest	ASR	2018-05-05	05:46:00	KK	Common crane	Grus grus
174	N52.61583 E23.14140	Forest	ASR	2018-05-05	05:29:00	KK	Common cuckoo	Cuculus canorus
174	N52.61583 E23.14140	Forest	ASR	2018-05-05	05:29:00	KK	Willow warbler	Phylloscopus trochilus
174	N52.61583 E23.14140	Forest	ASR	2018-05-05	05:29:00	KK	Common chiffchaff	Phylloscopus collybita
174	N52.61583 E23.14140	Forest	ASR	2018-05-05	05:29:00	KK	European robin	Erithacus rubecula
174	N52.61583 E23.14140	Forest	ASR	2018-05-05	05:29:00	KK	Song thrush	Turdus philomelos
174	N52.61583 E23.14140	Forest	ASR	2018-05-05	05:29:00	KK	Tree pipit	Anthus trivialis
174	N52.61583 E23.14140	Forest	ASR	2018-05-05	05:29:00	KK	Wood warbler	Phylloscopus sibilatrix
174	N52.61583 E23.14140	Forest	ASR	2018-05-05	05:29:00	KK	Common chaffinch	Fringilla coelebs
174	N52.61583 E23.14140	Forest	ASR	2018-05-05	05:29:00	KK	Common crane	Grus grus
175	N52.61640 E23.11673	Forest	ASR	2018-05-05	05:11:00	KK	Great tit	Parus major
175	N52.61640 E23.11673	Forest	ASR	2018-05-05	05:11:00	KK	Common wood pigeon	Columba palumbus
175	N52.61640 E23.11673	Forest	ASR	2018-05-05	05:11:00	KK	Eurasian blackcap	Sylvia atricapilla
175	N52.61640 E23.11673	Forest	ASR	2018-05-05	05:11:00	KK	Common blackbird	Turdus merula
175	N52.61640 E23.11673	Forest	ASR	2018-05-05	05:11:00	KK	Common raven	Corvus corax
175	N52.61640 E23.11673	Forest	ASR	2018-05-05	05:11:00	KK	Eurasian blue tit	Cyanistes caeruleus
175	N52.61640 E23.11673	Forest	ASR	2018-05-05	05:11:00	KK	Goldcrest	Regulus regulus
175	N52.61640 E23.11673	Forest	ASR	2018-05-05	05:11:00	KK	Willow warbler	Phylloscopus trochilus
175	N52.61640 E23.11673	Forest	ASR	2018-05-05	05:11:00	KK	Common chiffchaff	Phylloscopus collybita
175	N52.61640 E23.11673	Forest	ASR	2018-05-05	05:11:00	KK	Song thrush	Turdus philomelos
175	N52.61640 E23.11673	Forest	ASR	2018-05-05	05:11:00	KK	Tree pipit	Anthus trivialis
175	N52.61640 E23.11673	Forest	ASR	2018-05-05	05:11:00	KK	Wood warbler	Phylloscopus sibilatrix
175	N52.61640 E23.11673	Forest	ASR	2018-05-05	05:11:00	KK	Common chaffinch	Fringilla coelebs
176	N52.62135 E23.19246	Farmland	ASR	2018-05-06	06:12:00	KK	Eurasian hoopoe	Upupa epops
176	N52.62135 E23.19246	Farmland	ASR	2018-05-06	06:12:00	KK	Common blackbird	Turdus merula
176	N52.62135 E23.19246	Farmland	ASR	2018-05-06	06:12:00	KK	Common cuckoo	Cuculus canorus
176	N52.62135 E23.19246	Farmland	ASR	2018-05-06	06:12:00	KK	Whinchat	Saxicola rubetra
176	N52.62135 E23.19246	Farmland	ASR	2018-05-06	06:12:00	KK	Eurasian skylark	Alauda arvensis
176	N52.62135 E23.19246	Farmland	ASR	2018-05-06	06:12:00	KK	Thrush nightingale	Luscinia luscinia
176	N52.62135 E23.19246	Farmland	ASR	2018-05-06	06:12:00	KK	Song thrush	Turdus philomelos
176	N52.62135 E23.19246	Farmland	ASR	2018-05-06	06:12:00	KK	Meadow pipit	Anthus pratensis
176	N52.62135 E23.19246	Farmland	ASR	2018-05-06	06:12:00	KK	Yellowhammer	Emberiza citrinella
176	N52.62135 E23.19246	Farmland	ASR	2018-05-06	06:12:00	KK	Common crane	Grus grus
177	N52.62058 E23.17608	Farmland	ASR	2018-05-06	05:53:00	KK	Eurasian hoopoe	Upupa epops
177	N52.62538 E23.18311	Farmland	ASR	2018-05-06	05:53:00	KK	Eurasian wryneck	Jynx torquilla
177	N52.62538 E23.18311	Farmland	ASR	2018-05-06	05:53:00	KK	Common snipe	Gallinago gallinago
177	N52.62058 E23.17608	Farmland	ASR	2018-05-06	05:53:00	KK	Common cuckoo	Cuculus canorus
177	N52.62058 E23.17608	Farmland	ASR	2018-05-06	05:53:00	KK	Willow warbler	Phylloscopus trochilus
177	N52.62058 E23.17608	Farmland	ASR	2018-05-06	05:53:00	KK	Common reed bunting	Emberiza schoeniclus
177	N52.62058 E23.17608	Farmland	ASR	2018-05-06	05:53:00	KK	Sedge warbler	Acrocephalus schoenobaenus
177	N52.62058 E23.17608	Farmland	ASR	2018-05-06	05:53:00	KK	Eurasian skylark	Alauda arvensis
177	N52.62058 E23.17608	Farmland	ASR	2018-05-06	05:53:00	KK	Thrush nightingale	Luscinia luscinia
177	N52.62058 E23.17608	Farmland	ASR	2018-05-06	05:53:00	KK	Yellowhammer	Emberiza citrinella
177	N52.62058 E23.17608	Farmland	ASR	2018-05-06	05:53:00	KK	European turtle dove	Streptopelia turtur
177	N52.62058 E23.17608	Farmland	ASR	2018-05-06	05:53:00	KK	Eurasian golden oriole	Oriolus oriolus
177	N52.62058 E23.17608	Farmland	ASR	2018-05-06	05:53:00	KK	Common crane	Grus grus
178	N52.62058 E23.17608	Farmland	ASR	2018-05-06	05:32:00	KK	Corncrake	Crex crex
178	N52.62058 E23.17608	Farmland	ASR	2018-05-06	05:32:00	KK	Eurasian hoopoe	Upupa epops
178	N52.62058 E23.17608	Farmland	ASR	2018-05-06	05:32:00	KK	Common raven	Corvus corax
178	N52.62058 E23.17608	Farmland	ASR	2018-05-06	05:32:00	KK	Common cuckoo	Cuculus canorus
178	N52.62058 E23.17608	Farmland	ASR	2018-05-06	05:32:00	KK	Whinchat	Saxicola rubetra
178	N52.62058 E23.17608	Farmland	ASR	2018-05-06	05:32:00	KK	Sedge warbler	Acrocephalus schoenobaenus
178	N52.62058 E23.17608	Farmland	ASR	2018-05-06	05:32:00	KK	Eurasian skylark	Alauda arvensis
178	N52.62058 E23.17608	Farmland	ASR	2018-05-06	05:32:00	KK	Thrush nightingale	Luscinia luscinia
178	N52.62058 E23.17608	Farmland	ASR	2018-05-06	05:32:00	KK	Common grasshopper warbler	Locustella naevia
178	N52.62058 E23.17608	Farmland	ASR	2018-05-06	05:32:00	KK	European turtle dove	Streptopelia turtur
179	N52.60376 E23.10403	Forest	ASR	6-5-2018	05:20:00	MB	Great spotted woodpecker	Dendrocopos major
179	N52.60376 E23.10403	Forest	ASR	6-5-2018	05:20:00	MB	Hawfinch	Coccothraustes coccothraustes
179	N52.60376 E23.10403	Forest	ASR	6-5-2018	05:20:00	MB	Common wood pigeon	Columba palumbus
179	N52.60376 E23.10403	Forest	ASR	6-5-2018	05:20:00	MB	Eurasian blackcap	Sylvia atricapilla
179	N52.60376 E23.10403	Forest	ASR	6-5-2018	05:20:00	MB	Common cuckoo	Cuculus canorus
179	N52.60376 E23.10403	Forest	ASR	6-5-2018	05:20:00	MB	Eurasian blue tit	Cyanistes caeruleus
179	N52.60376 E23.10403	Forest	ASR	6-5-2018	05:20:00	MB	Common chiffchaff	Phylloscopus collybita
179	N52.60376 E23.10403	Forest	ASR	6-5-2018	05:20:00	MB	Song thrush	Turdus philomelos
179	N52.60376 E23.10403	Forest	ASR	6-5-2018	05:20:00	MB	Wood warbler	Phylloscopus sibilatrix
179	N52.60376 E23.10403	Forest	ASR	6-5-2018	05:20:00	MB	Eurasian golden oriole	Oriolus oriolus
179	N52.60376 E23.10403	Forest	ASR	6-5-2018	05:20:00	MB	Common chaffinch	Fringilla coelebs
179	N52.60376 E23.10403	Forest	ASR	6-5-2018	05:20:00	MB	Common crane	Grus grus
180	N52.60627 E23.09729	Forest	ASR	6-5-2018	05:46:00	MB	Black woodpecker	Dryocopus martius
180	N52.60627 E23.09729	Forest	ASR	6-5-2018	05:46:00	MB	Great spotted woodpecker	Dendrocopos major
180	N52.60627 E23.09729	Forest	ASR	6-5-2018	05:46:00	MB	Common wood pigeon	Columba palumbus
180	N52.60627 E23.09729	Forest	ASR	6-5-2018	05:46:00	MB	Eurasian blackcap	Sylvia atricapilla
180	N52.60627 E23.09729	Forest	ASR	6-5-2018	05:46:00	MB	Common blackbird	Turdus merula
180	N52.60627 E23.09729	Forest	ASR	6-5-2018	05:46:00	MB	Common cuckoo	Cuculus canorus
180	N52.60627 E23.09729	Forest	ASR	6-5-2018	05:46:00	MB	Common chiffchaff	Phylloscopus collybita
180	N52.60627 E23.09729	Forest	ASR	6-5-2018	05:46:00	MB	European robin	Erithacus rubecula
180	N52.60627 E23.09729	Forest	ASR	6-5-2018	05:46:00	MB	Wood warbler	Phylloscopus sibilatrix
180	N52.60627 E23.09729	Forest	ASR	6-5-2018	05:46:00	MB	Eurasian golden oriole	Oriolus oriolus
180	N52.60627 E23.09729	Forest	ASR	6-5-2018	05:46:00	MB	Common chaffinch	Fringilla coelebs
180	N52.60627 E23.09729	Forest	ASR	6-5-2018	05:46:00	MB	Common crane	Grus grus
181	N52.61134 E23.09298	Forest	ASR	6-5-2018	06:08:00	MB	Great tit	Parus major
181	N52.61134 E23.09298	Forest	ASR	6-5-2018	06:08:00	MB	Eurasian blackcap	Sylvia atricapilla
181	N52.61134 E23.09298	Forest	ASR	6-5-2018	06:08:00	MB	Common blackbird	Turdus merula
181	N52.61134 E23.09298	Forest	ASR	6-5-2018	06:08:00	MB	Common cuckoo	Cuculus canorus
181	N52.61134 E23.09298	Forest	ASR	6-5-2018	06:08:00	MB	Willow warbler	Phylloscopus trochilus
181	N52.61134 E23.09298	Forest	ASR	6-5-2018	06:08:00	MB	Common chiffchaff	Phylloscopus collybita
181	N52.61134 E23.09298	Forest	ASR	6-5-2018	06:08:00	MB	European robin	Erithacus rubecula
181	N52.61134 E23.09298	Forest	ASR	6-5-2018	06:08:00	MB	Coal tit	Periparus ater
181	N52.61134 E23.09298	Forest	ASR	6-5-2018	06:08:00	MB	European turtle dove	Streptopelia turtur
181	N52.61134 E23.09298	Forest	ASR	6-5-2018	06:08:00	MB	Common chaffinch	Fringilla coelebs
182	N52.61608 E23.09448	Forest	ASR	6-5-2018	06:38:00	MB	European crested tit	Parus cristatus
182	N52.61134 E23.09303	Forest	ASR	6-5-2018	06:38:00	MB	Willow warbler	Phylloscopus trochilus
182	N52.61608 E23.09449	Forest	ASR	6-5-2018	06:38:00	MB	Common chaffinch	Fringilla coelebs
183	N52.59361 E23.15791	Farmland	ASR	2018-05-06	06:38:00	KK	Common whitethroat	Sylvia communis
183	N52.59361 E23.15791	Farmland	ASR	2018-05-06	06:38:00	KK	Red-backed shrike	Lanius collurio
183	N52.59361 E23.15791	Farmland	ASR	2018-05-06	06:38:00	KK	Common wood pigeon	Columba palumbus
183	N52.59361 E23.15791	Farmland	ASR	2018-05-06	06:38:00	KK	Common cuckoo	Cuculus canorus
183	N52.59361 E23.15791	Farmland	ASR	2018-05-06	06:38:00	KK	Fieldfare	Turdus pilaris
183	N52.59361 E23.15791	Farmland	ASR	2018-05-06	06:38:00	KK	Whinchat	Saxicola rubetra
183	N52.59361 E23.15791	Farmland	ASR	2018-05-06	06:38:00	KK	Eurasian skylark	Alauda arvensis
183	N52.59361 E23.15791	Farmland	ASR	2018-05-06	06:38:00	KK	Thrush nightingale	Luscinia luscinia
183	N52.59361 E23.15791	Farmland	ASR	2018-05-06	06:38:00	KK	Yellowhammer	Emberiza citrinella
183	N52.59361 E23.15791	Farmland	ASR	2018-05-06	06:38:00	KK	Hooded crow	Corvus cornix
183	N52.59361 E23.15791	Farmland	ASR	2018-05-06	06:38:00	KK	Common crane	Grus grus
120	N52.58348 E23.30197	Forest	ASR 15 before	2018-04-29	05:35:00	KK	Great tit	Parus major
120	N52.58348 E23.30197	Forest	ASR 15 before	2018-04-29	05:35:00	KK	Great spotted woodpecker	Dendrocopos major
120	N52.58348 E23.30197	Forest	ASR 15 before	2018-04-29	05:35:00	KK	Common wood pigeon	Columba palumbus
120	N52.58348 E23.30197	Forest	ASR 15 before	2018-04-29	05:35:00	KK	Eurasian blackcap	Sylvia atricapilla
120	N52.58348 E23.30197	Forest	ASR 15 before	2018-04-29	05:35:00	KK	Common blackbird	Turdus merula
120	N52.58348 E23.30197	Forest	ASR 15 before	2018-04-29	05:35:00	KK	Common cuckoo	Cuculus canorus
120	N52.58348 E23.30197	Forest	ASR 15 before	2018-04-29	05:35:00	KK	Willow warbler	Phylloscopus trochilus
120	N52.58348 E23.30197	Forest	ASR 15 before	2018-04-29	05:35:00	KK	Lesser whitethroat	Sylvia curruca
120	N52.58348 E23.30197	Forest	ASR 15 before	2018-04-29	05:35:00	KK	Common chiffchaff	Phylloscopus collybita
120	N52.58348 E23.30197	Forest	ASR 15 before	2018-04-29	05:35:00	KK	Eurasian golden oriole	Oriolus oriolus
120	N52.58348 E23.30197	Forest	ASR 15 before	2018-04-29	05:35:00	KK	Common chaffinch	Fringilla coelebs
121	N52.58370 E23.29592	Forest	ASR 15 before	29-4-2018	05:56:00	KK	Great tit	Parus major
121	N52.58370 E23.29592	Forest	ASR 15 before	29-4-2018	05:56:00	KK	Common wood pigeon	Columba palumbus
121	N52.58370 E23.29592	Forest	ASR 15 before	29-4-2018	05:56:00	KK	Eurasian blackcap	Sylvia atricapilla
121	N52.58370 E23.29592	Forest	ASR 15 before	29-4-2018	05:56:00	KK	Common blackbird	Turdus merula
121	N52.58370 E23.29592	Forest	ASR 15 before	29-4-2018	05:56:00	KK	Eurasian blue tit	Cyanistes caeruleus
121	N52.58370 E23.29592	Forest	ASR 15 before	29-4-2018	05:56:00	KK	Spotted flycatcher	Muscicapa striata
121	N52.58370 E23.29592	Forest	ASR 15 before	29-4-2018	05:56:00	KK	Mistle thrush	Turdus viscivorus
121	N52.58370 E23.29592	Forest	ASR 15 before	29-4-2018	05:56:00	KK	Common chiffchaff	Phylloscopus collybita
121	N52.58370 E23.29592	Forest	ASR 15 before	29-4-2018	05:56:00	KK	European robin	Erithacus rubecula
121	N52.58370 E23.29592	Forest	ASR 15 before	29-4-2018	05:56:00	KK	Eurasian wren	Troglodytes troglodytes
121	N52.58370 E23.29592	Forest	ASR 15 before	29-4-2018	05:56:00	KK	Eurasian golden oriole	Oriolus oriolus
121	N52.58370 E23.29592	Forest	ASR 15 before	29-4-2018	05:56:00	KK	Common chaffinch	Fringilla coelebs
123	N52.59170 E23.29528	Forest	ASR 15 before	2018-04-29	06:27:00	MB	Eurasian blackcap	Sylvia atricapilla
123	N52.59170 E23.29528	Forest	ASR 15 before	2018-04-29	06:27:00	MB	Common blackbird	Turdus merula
123	N52.59170 E23.29528	Forest	ASR 15 before	2018-04-29	06:27:00	MB	Common raven	Corvus corax
123	N52.59170 E23.29528	Forest	ASR 15 before	2018-04-29	06:27:00	MB	Common cuckoo	Cuculus canorus
123	N52.59170 E23.29528	Forest	ASR 15 before	2018-04-29	06:27:00	MB	Common chiffchaff	Phylloscopus collybita
123	N52.59170 E23.29528	Forest	ASR 15 before	2018-04-29	06:27:00	MB	Coal tit	Periparus ater
123	N52.59170 E23.29528	Forest	ASR 15 before	2018-04-29	06:27:00	MB	Wood warbler	Phylloscopus sibilatrix
123	N52.59170 E23.29528	Forest	ASR 15 before	2018-04-29	06:27:00	MB	Common chaffinch	Fringilla coelebs
124	N52.59152 E23.28841	Forest	ASR 15 before	2018-04-29	06:54:00	MB	Eurasian blackcap	Sylvia atricapilla
124	N52.59152 E23.28841	Forest	ASR 15 before	2018-04-29	06:54:00	MB	Common cuckoo	Cuculus canorus
124	N52.59152 E23.28841	Forest	ASR 15 before	2018-04-29	06:54:00	MB	Common chiffchaff	Phylloscopus collybita
124	N52.59152 E23.28841	Forest	ASR 15 before	2018-04-29	06:54:00	MB	Marsh tit	Poecile palustris
124	N52.59152 E23.28841	Forest	ASR 15 before	2018-04-29	06:54:00	MB	Wood warbler	Phylloscopus sibilatrix
125	N52.59180 E23.28259	Forest	ASR 15 before	2018-04-29	07:27:00	MB	Great tit	Parus major
125	N52.59180 E23.28259	Forest	ASR 15 before	2018-04-29	07:27:00	MB	Common wood pigeon	Columba palumbus
125	N52.59180 E23.28259	Forest	ASR 15 before	2018-04-29	07:27:00	MB	Eurasian blackcap	Sylvia atricapilla
125	N52.59180 E23.28259	Forest	ASR 15 before	2018-04-29	07:27:00	MB	Common blackbird	Turdus merula
125	N52.59180 E23.28259	Forest	ASR 15 before	2018-04-29	07:27:00	MB	Common cuckoo	Cuculus canorus
125	N52.59180 E23.28259	Forest	ASR 15 before	2018-04-29	07:27:00	MB	Common chaffinch	Fringilla coelebs
127	N52.58389 E23.27632	Farmland	ASR 15 before	2018-04-29	07:13:00	KK	Northern lapwing	Vanellus vanellus
127	N52.58389 E23.27632	Farmland	ASR 15 before	2018-04-29	07:13:00	KK	Common wood pigeon	Columba palumbus
127	N52.58389 E23.27632	Farmland	ASR 15 before	2018-04-29	07:13:00	KK	Common blackbird	Turdus merula
127	N52.58389 E23.27632	Farmland	ASR 15 before	2018-04-29	07:13:00	KK	Eurasian wryneck	Jynx torquilla
127	N52.58389 E23.27632	Farmland	ASR 15 before	2018-04-29	07:13:00	KK	Common snipe	Gallinago gallinago
127	N52.58389 E23.27632	Farmland	ASR 15 before	2018-04-29	07:13:00	KK	Common cuckoo	Cuculus canorus
127	N52.58389 E23.27632	Farmland	ASR 15 before	2018-04-29	07:13:00	KK	Whinchat	Saxicola rubetra
127	N52.58389 E23.27632	Farmland	ASR 15 before	2018-04-29	07:13:00	KK	Sedge warbler	Acrocephalus schoenobaenus
127	N52.58389 E23.27632	Farmland	ASR 15 before	2018-04-29	07:13:00	KK	Eurasian skylark	Alauda arvensis
127	N52.58389 E23.27632	Farmland	ASR 15 before	2018-04-29	07:13:00	KK	Thrush nightingale	Luscinia luscinia
127	N52.58389 E23.27632	Farmland	ASR 15 before	2018-04-29	07:13:00	KK	Common starling	Sturnus vulgaris
127	N52.58389 E23.27632	Farmland	ASR 15 before	2018-04-29	07:13:00	KK	Meadow pipit	Anthus pratensis
127	N52.58389 E23.27632	Farmland	ASR 15 before	2018-04-29	07:13:00	KK	Eurasian golden oriole	Oriolus oriolus
127	N52.58389 E23.27632	Farmland	ASR 15 before	2018-04-29	07:13:00	KK	Common crane	Grus grus
128	N52.59148 E23.27461	Forest	ASR 15 before	2018-04-30	05:39:00	KK	Great tit	Parus major
128	N52.59148 E23.27461	Forest	ASR 15 before	2018-04-30	05:39:00	KK	Common wood pigeon	Columba palumbus
128	N52.59148 E23.27461	Forest	ASR 15 before	2018-04-30	05:39:00	KK	Eurasian blackcap	Sylvia atricapilla
128	N52.59148 E23.27461	Forest	ASR 15 before	2018-04-30	05:39:00	KK	Common blackbird	Turdus merula
128	N52.59148 E23.27461	Forest	ASR 15 before	2018-04-30	05:39:00	KK	Common cuckoo	Cuculus canorus
128	N52.59148 E23.27461	Forest	ASR 15 before	2018-04-30	05:39:00	KK	Eurasian blue tit	Cyanistes caeruleus
128	N52.59148 E23.27461	Forest	ASR 15 before	2018-04-30	05:39:00	KK	Common chiffchaff	Phylloscopus collybita
128	N52.59148 E23.27461	Forest	ASR 15 before	2018-04-30	05:39:00	KK	Thrush nightingale	Luscinia luscinia
128	N52.59148 E23.27461	Forest	ASR 15 before	2018-04-30	05:39:00	KK	Song thrush	Turdus philomelos
128	N52.59148 E23.27461	Forest	ASR 15 before	2018-04-30	05:39:00	KK	Tree pipit	Anthus trivialis
128	N52.59148 E23.27461	Forest	ASR 15 before	2018-04-30	05:39:00	KK	Wood warbler	Phylloscopus sibilatrix
128	N52.59148 E23.27461	Forest	ASR 15 before	2018-04-30	05:39:00	KK	Common chaffinch	Fringilla coelebs
129	N52.58433 E23.26913	Farmland	ASR 15 before	30-4-2018	06:06:00	MB	Common wood pigeon	Columba palumbus
129	N52.58433 E23.26913	Farmland	ASR 15 before	30-4-2018	06:06:00	MB	Common cuckoo	Cuculus canorus
129	N52.58433 E23.26913	Farmland	ASR 15 before	30-4-2018	06:06:00	MB	Whinchat	Saxicola rubetra
129	N52.58433 E23.26913	Farmland	ASR 15 before	30-4-2018	06:06:00	MB	Eurasian skylark	Alauda arvensis
129	N52.58433 E23.26913	Farmland	ASR 15 before	30-4-2018	06:06:00	MB	Eurasian golden oriole	Oriolus oriolus
130	N52.59204 E23.24446	Farmland	ASR 15 before	30-4-2018	07:42:00	MB	Sedge warbler	Acrocephalus schoenobaenus
130	N52.59204 E23.24446	Farmland	ASR 15 before	30-4-2018	07:42:00	MB	Eurasian skylark	Alauda arvensis
131	N52.58856 E23.25077	Farmland	ASR 15 before	30-4-2018	07:04:00	MB	Common cuckoo	Cuculus canorus
131	N52.58856 E23.25077	Farmland	ASR 15 before	30-4-2018	07:04:00	MB	Whinchat	Saxicola rubetra
131	N52.58856 E23.25077	Farmland	ASR 15 before	30-4-2018	07:04:00	MB	Sedge warbler	Acrocephalus schoenobaenus
131	N52.58856 E23.25077	Farmland	ASR 15 before	30-4-2018	07:04:00	MB	Eurasian skylark	Alauda arvensis
131	N52.58856 E23.25077	Farmland	ASR 15 before	30-4-2018	07:04:00	MB	Common grasshopper warbler	Locustella naevia
131	N52.58856 E23.25077	Farmland	ASR 15 before	30-4-2018	07:04:00	MB	Eurasian golden oriole	Oriolus oriolus
131	N52.58856 E23.25077	Farmland	ASR 15 before	30-4-2018	07:04:00	MB	Hooded crow	Corvus cornix
132	N52.58556 E23.25694	Farmland	ASR 15 before	30-4-2018	06:39:00	MB	Common whitethroat	Sylvia communis
132	N52.58556 E23.25694	Farmland	ASR 15 before	30-4-2018	06:39:00	MB	Red-backed shrike	Lanius collurio
132	N52.58556 E23.25694	Farmland	ASR 15 before	30-4-2018	06:39:00	MB	Common wood pigeon	Columba palumbus
132	N52.58556 E23.25694	Farmland	ASR 15 before	30-4-2018	06:39:00	MB	Willow warbler	Phylloscopus trochilus
132	N52.58556 E23.25694	Farmland	ASR 15 before	30-4-2018	06:39:00	MB	Sedge warbler	Acrocephalus schoenobaenus
132	N52.58556 E23.25694	Farmland	ASR 15 before	30-4-2018	06:39:00	MB	Eurasian skylark	Alauda arvensis
132	N52.58556 E23.25694	Farmland	ASR 15 before	30-4-2018	06:39:00	MB	Thrush nightingale	Luscinia luscinia
132	N52.58556 E23.25694	Farmland	ASR 15 before	30-4-2018	06:39:00	MB	Song thrush	Turdus philomelos
133	N52.58957 E23.22558	Forest	ASR 15 before	2018-04-30	06:31:00	KK	Common wood pigeon	Columba palumbus
133	N52.58957 E23.22558	Forest	ASR 15 before	2018-04-30	06:31:00	KK	Eurasian blackcap	Sylvia atricapilla
133	N52.58957 E23.22558	Forest	ASR 15 before	2018-04-30	06:31:00	KK	Common blackbird	Turdus merula
133	N52.58957 E23.22558	Forest	ASR 15 before	2018-04-30	06:31:00	KK	Common cuckoo	Cuculus canorus
133	N52.58957 E23.22558	Forest	ASR 15 before	2018-04-30	06:31:00	KK	Willow warbler	Phylloscopus trochilus
133	N52.58957 E23.22558	Forest	ASR 15 before	2018-04-30	06:31:00	KK	Eurasian skylark	Alauda arvensis
133	N52.58957 E23.22558	Forest	ASR 15 before	2018-04-30	06:31:00	KK	Thrush nightingale	Luscinia luscinia
133	N52.58957 E23.22558	Forest	ASR 15 before	2018-04-30	06:31:00	KK	Yellowhammer	Emberiza citrinella
133	N52.58957 E23.22558	Forest	ASR 15 before	2018-04-30	06:31:00	KK	Common crane	Grus grus
134	N52.58955 E23.21964	Forest	ASR 15 before	2018-04-30	06:50:00	KK	Great tit	Parus major
134	N52.58955 E23.21964	Forest	ASR 15 before	2018-04-30	06:50:00	KK	Common wood pigeon	Columba palumbus
134	N52.58955 E23.21964	Forest	ASR 15 before	2018-04-30	06:50:00	KK	Eurasian blackcap	Sylvia atricapilla
134	N52.58955 E23.21964	Forest	ASR 15 before	2018-04-30	06:50:00	KK	Common blackbird	Turdus merula
134	N52.58955 E23.21964	Forest	ASR 15 before	2018-04-30	06:50:00	KK	Common cuckoo	Cuculus canorus
134	N52.58955 E23.21964	Forest	ASR 15 before	2018-04-30	06:50:00	KK	Willow warbler	Phylloscopus trochilus
134	N52.58955 E23.21964	Forest	ASR 15 before	2018-04-30	06:50:00	KK	Common chiffchaff	Phylloscopus collybita
134	N52.58955 E23.21964	Forest	ASR 15 before	2018-04-30	06:50:00	KK	European robin	Erithacus rubecula
134	N52.58955 E23.21964	Forest	ASR 15 before	2018-04-30	06:50:00	KK	Thrush nightingale	Luscinia luscinia
134	N52.58955 E23.21964	Forest	ASR 15 before	2018-04-30	06:50:00	KK	Eurasian wren	Troglodytes troglodytes
134	N52.58955 E23.21964	Forest	ASR 15 before	2018-04-30	06:50:00	KK	Common starling	Sturnus vulgaris
134	N52.58955 E23.21964	Forest	ASR 15 before	2018-04-30	06:50:00	KK	Hooded crow	Corvus cornix
134	N52.58955 E23.21964	Forest	ASR 15 before	2018-04-30	06:50:00	KK	Common chaffinch	Fringilla coelebs
135	N52.58512 E23.22078	Farmland	ASR 15 before	2018-04-30	06:10:00	KK	Common wood pigeon	Columba palumbus
135	N52.58512 E23.22078	Farmland	ASR 15 before	2018-04-30	06:10:00	KK	Common blackbird	Turdus merula
135	N52.58512 E23.22078	Farmland	ASR 15 before	2018-04-30	06:10:00	KK	Common cuckoo	Cuculus canorus
135	N52.58512 E23.22078	Farmland	ASR 15 before	2018-04-30	06:10:00	KK	Eurasian skylark	Alauda arvensis
135	N52.58512 E23.22078	Farmland	ASR 15 before	2018-04-30	06:10:00	KK	Thrush nightingale	Luscinia luscinia
135	N52.58512 E23.22078	Farmland	ASR 15 before	2018-04-30	06:10:00	KK	Meadow pipit	Anthus pratensis
136	N52.61348 E23.24717	Forest	ASR 15 before	1-5-2018	05:36:00	MB	Common wood pigeon	Columba palumbus
136	N52.61348 E23.24717	Forest	ASR 15 before	1-5-2018	05:36:00	MB	Eurasian blackcap	Sylvia atricapilla
136	N52.61348 E23.24717	Forest	ASR 15 before	1-5-2018	05:36:00	MB	Common chiffchaff	Phylloscopus collybita
136	N52.61348 E23.24717	Forest	ASR 15 before	1-5-2018	05:36:00	MB	European robin	Erithacus rubecula
136	N52.61348 E23.24717	Forest	ASR 15 before	1-5-2018	05:36:00	MB	Common chaffinch	Fringilla coelebs
137	N52.61020 E23.25396	Forest	ASR 15 before	1-5-2018	06:09:00	MB	Great tit	Parus major
137	N52.61020 E23.25396	Forest	ASR 15 before	1-5-2018	06:09:00	MB	Common wood pigeon	Columba palumbus
137	N52.61020 E23.25396	Forest	ASR 15 before	1-5-2018	06:09:00	MB	European robin	Erithacus rubecula
137	N52.61020 E23.25396	Forest	ASR 15 before	1-5-2018	06:09:00	MB	Eurasian wren	Troglodytes troglodytes
137	N52.61020 E23.25396	Forest	ASR 15 before	1-5-2018	06:09:00	MB	Song thrush	Turdus philomelos
137	N52.61020 E23.25396	Forest	ASR 15 before	1-5-2018	06:09:00	MB	Wood warbler	Phylloscopus sibilatrix
137	N52.61020 E23.25396	Forest	ASR 15 before	1-5-2018	06:09:00	MB	Eurasian golden oriole	Oriolus oriolus
138	N52.60817 E23.26454	Forest	ASR 15 before	1-5-2018	06:52:00	MB	Great tit	Parus major
138	N52.60817 E23.26454	Forest	ASR 15 before	1-5-2018	06:52:00	MB	Common cuckoo	Cuculus canorus
138	N52.60817 E23.26454	Forest	ASR 15 before	1-5-2018	06:52:00	MB	Willow warbler	Phylloscopus trochilus
138	N52.60817 E23.26454	Forest	ASR 15 before	1-5-2018	06:52:00	MB	Common chiffchaff	Phylloscopus collybita
138	N52.60817 E23.26454	Forest	ASR 15 before	1-5-2018	06:52:00	MB	European robin	Erithacus rubecula
138	N52.60817 E23.26454	Forest	ASR 15 before	1-5-2018	06:52:00	MB	Wood warbler	Phylloscopus sibilatrix
138	N52.60817 E23.26454	Forest	ASR 15 before	1-5-2018	06:52:00	MB	Common chaffinch	Fringilla coelebs
138	N52.60817 E23.26454	Forest	ASR 15 before	1-5-2018	06:52:00	MB	Common crane	Grus grus
139	N52.60566 E23.27092	Forest	ASR 15 before	1-5-2018	07:38:00	MB	Eurasian blackcap	Sylvia atricapilla
139	N52.60566 E23.27092	Forest	ASR 15 before	1-5-2018	07:38:00	MB	Common cuckoo	Cuculus canorus
139	N52.60566 E23.27092	Forest	ASR 15 before	1-5-2018	07:38:00	MB	Goldcrest	Regulus regulus
139	N52.60566 E23.27092	Forest	ASR 15 before	1-5-2018	07:38:00	MB	European robin	Erithacus rubecula
139	N52.60566 E23.27092	Forest	ASR 15 before	1-5-2018	07:38:00	MB	Song thrush	Turdus philomelos
139	N52.60566 E23.27092	Forest	ASR 15 before	1-5-2018	07:38:00	MB	Wood warbler	Phylloscopus sibilatrix
139	N52.60566 E23.27092	Forest	ASR 15 before	1-5-2018	07:38:00	MB	Common chaffinch	Fringilla coelebs
140	N52.60127 E23.26210	Farmland	ASR 15 before	2018-05-01	06:18:00	KK	Common whitethroat	Sylvia communis
140	N52.60127 E23.26210	Farmland	ASR 15 before	2018-05-01	06:18:00	KK	Common blackbird	Turdus merula
140	N52.60127 E23.26210	Farmland	ASR 15 before	2018-05-01	06:18:00	KK	Common cuckoo	Cuculus canorus
140	N52.60127 E23.26210	Farmland	ASR 15 before	2018-05-01	06:18:00	KK	Lesser whitethroat	Sylvia curruca
140	N52.60127 E23.26210	Farmland	ASR 15 before	2018-05-01	06:18:00	KK	Whinchat	Saxicola rubetra
140	N52.60127 E23.26210	Farmland	ASR 15 before	2018-05-01	06:18:00	KK	Eurasian skylark	Alauda arvensis
140	N52.60127 E23.26210	Farmland	ASR 15 before	2018-05-01	06:18:00	KK	Thrush nightingale	Luscinia luscinia
140	N52.60127 E23.26210	Farmland	ASR 15 before	2018-05-01	06:18:00	KK	Eurasian magpie	Pica pica
140	N52.60127 E23.26210	Farmland	ASR 15 before	2018-05-01	06:18:00	KK	Common grasshopper warbler	Locustella naevia
141	N52.59799 E23.27253	Farmland	ASR 15 before	2018-05-01	06:36:00	KK	Common whitethroat	Sylvia communis
141	N52.59799 E23.27253	Farmland	ASR 15 before	2018-05-01	06:36:00	KK	Common blackbird	Turdus merula
141	N52.59799 E23.27253	Farmland	ASR 15 before	2018-05-01	06:36:00	KK	Common snipe	Gallinago gallinago
141	N52.59799 E23.27253	Farmland	ASR 15 before	2018-05-01	06:36:00	KK	Willow warbler	Phylloscopus trochilus
141	N52.59799 E23.27253	Farmland	ASR 15 before	2018-05-01	06:36:00	KK	Eurasian skylark	Alauda arvensis
141	N52.59799 E23.27253	Farmland	ASR 15 before	2018-05-01	06:36:00	KK	Thrush nightingale	Luscinia luscinia
141	N52.59799 E23.27253	Farmland	ASR 15 before	2018-05-01	06:36:00	KK	Meadow pipit	Anthus pratensis
142	N52.60059 E23.25183	Farmland	ASR 15 before	2018-05-01	05:58:00	KK	Common pheasant	Phasianus colchicus
142	N52.60059 E23.25183	Farmland	ASR 15 before	2018-05-01	05:58:00	KK	Common raven	Corvus corax
142	N52.60059 E23.25183	Farmland	ASR 15 before	2018-05-01	05:58:00	KK	Whinchat	Saxicola rubetra
[truncated: 1,287 more rows]
